# Supplementary material for: Glucocorticoids coordinate macrophage metabolism through the regulation of the tricarboxylic acid cycle
Source: Mol Metab. 2021 Dec 22;57:101424. doi: 10.1016/j.molmet.2021.101424 (PMC8783148; doi:10.1016/j.molmet.2021.101424)
Supplement: Multimedia component 1 [file mmc1.xlsx]

## Sheet: Significant_LPSdex_LPS
gene_id	log2FC	pval
Oasl2	-5.62464	0.000637311
Ifi44	-5.44462	0.00021886
Gbp7	-5.13752	0.023945
Oas3	-4.53421	0.00172995
Gatm	-4.39611	0.0364304
Irf7	-4.32598	0.0453869
Slfn5	-4.32165	0.0238735
Rnf213	-4.23452	0.0277951
Tbc1d9	-4.11054	0.00884006
Dab2	-3.957	0.00177449
Herc6	-3.95532	0.00908792
Zbp1	-3.92023	0.00304759
Phf11b	-3.89932	0.0128227
Car13	-3.78438	0.000209104
Cd274	-3.71908	0.000186239
Ddx60	-3.65608	0.0363947
Dusp16	-3.57568	0.00622191
Parp14	-3.56514	0.00727425
Ccl3	-3.53495	0.00902834
Xaf1	-3.52007	0.00407409
H2-T22	-3.50447	0.00373593
Stk38l	-3.49351	0.0105386
Mnda	-3.45232	0.0112014
Ifi204	-3.37774	0.019603
Tmcc3	-3.36661	0.0083145
Ddx58	-3.36239	0.00182464
Cd36	-3.35565	0.0051016
H2-T24	-3.33204	0.0166966
Mgat4a	-3.32842	0.0176487
Ube2l6	-3.32714	0.0087457
Helz2	-3.32258	0.0153363
Mlkl	-3.26882	0.0205847
Pf4	-3.22388	0.0314828
Olfm1	-3.22025	0.00308448
Trim30a	-3.20246	0.00530438
Ktn1	-3.18378	0.0162795
Dck	-3.17756	0.0109146
Nlrc5	-3.15556	0.0010552
Malt1	-3.09659	0.00591072
Src	-3.07482	0.019389
Ifih1	-3.02663	0.0126259
Eif2ak2	-2.99436	0.0206698
Creb5	-2.98616	0.00131694
Sdc3	-2.96341	0.0442313
Ier3	-2.92097	0.00745211
Rtp4	-2.91431	0.0102826
Slc20a1	-2.91144	0.00331205
Igtp	-2.88583	0.0208131
Stat2	-2.85436	0.00727503
Ccrl2	-2.83872	0.00335812
Oas1a	-2.83656	0.0192851
Parp12	-2.82433	0.000310439
Inpp5b	-2.81798	0.0253095
Epsti1	-2.81229	0.00439625
Ifi209	-2.7742	0.00218303
Irgm1	-2.76603	0.00640485
Tmem2	-2.7634	0.0027261
Gnb4	-2.7265	0.0349646
Parp11	-2.71362	0.000110906
Ifi202b	-2.7064	0.0117576
Kctd12	-2.6979	0.00422695
Tubb6	-2.68296	0.0196
Gas2l3	-2.65942	0.00617026
Dtx3l	-2.64774	0.00139548
Irgm2	-2.63907	0.0027002
Arhgef40	-2.63343	0.00879338
Ranbp2	-2.62841	0.00106052
Dhx58	-2.62625	0.00463034
Fcgr2b	-2.61648	0.00657547
Ifi47	-2.59848	0.00471251
Siglec1	-2.59652	0.0342336
Dnajc1	-2.5927	0.000592255
Oas1g	-2.55324	0.00749355
Gm5431	-2.52877	0.00361817
Adgrl2	-2.4943	0.0442601
Uba7	-2.48164	0.00987261
Parp10	-2.47276	0.00182986
Slamf7	-2.47175	0.0219465
Msr1	-2.46802	0.0241572
Pla2g4a	-2.45527	3.34873e-05
Pim1	-2.45146	0.0278017
Tcp11l1	-2.44047	0.00257062
Mki67	-2.43337	0.029034
Stat1	-2.41772	0.0430834
Coro2a	-2.40559	0.00798921
Jag1	-2.39291	0.00164078
mt-Rnr1	-2.38195	0.00986395
Tsku	-2.36457	0.00825836
Sp100	-2.33633	0.00710866
Sppl2a	-2.33292	0.00124627
Lrrc8c	-2.33276	0.000148901
Rab11fip1	-2.32721	0.00853086
Tor3a	-2.32319	0.0029395
Tfec	-2.32193	0.0131152
Nek6	-2.31524	0.00959613
Ctsc	-2.31191	0.00761733
Slc15a3	-2.29512	0.0209511
Atp6v0a1	-2.29084	0.00832323
Rgl1	-2.27291	0.0210982
Fcgr1	-2.27278	0.0269187
Nmi	-2.26636	0.0317317
Tlr1	-2.26291	0.00954342
Traf6	-2.253	3.44335e-05
Parp9	-2.24845	0.00132277
Eea1	-2.23814	0.0390531
Piezo1	-2.2351	0.00791723
Vbp1	-2.2342	0.01039
Trim21	-2.23153	0.00176589
Plekhn1	-2.23093	0.00351712
Ric1	-2.22971	0.00279705
Rbpj	-2.21902	0.00529451
Casp7	-2.21581	0.00817438
Mtpn	-2.20625	0.0196191
Tcf4	-2.1945	0.0102035
Sp110	-2.19305	0.0465039
Tma16	-2.18657	0.00707189
Fnbp1l	-2.18237	0.0251693
Csf3r	-2.17327	0.00237096
Adar	-2.16899	0.00214077
Cd300ld	-2.16248	0.0357795
Tmem67	-2.15959	0.013878
Sntb2	-2.15754	0.00766987
Iqgap2	-2.14816	0.00276599
Slc6a8	-2.14644	0.015774
Stxbp1	-2.14396	0.00684303
Rbbp8	-2.14246	0.0036286
Slco3a1	-2.14077	0.0216027
Pml	-2.14018	0.00104329
Pkp4	-2.13906	0.0151252
Ifi203	-2.12326	0.00186986
Ass1	-2.12308	0.0287519
Tmem72	-2.12009	0.0499581
Lztfl1	-2.11286	0.00247778
Arl4c	-2.11093	0.0383354
Nt5c3	-2.10913	0.00754627
AU020206	-2.09287	0.0185619
Apba1	-2.09007	0.00993757
Pvr	-2.06359	0.0024912
Trim25	-2.05995	0.000313337
Mitd1	-2.05063	0.037013
Axl	-2.04894	0.00888606
Rftn1	-2.04639	0.0221514
Fmn1	-2.02565	0.00368638
Ifitm3	-2.0204	0.0437887
Clic4	-2.01082	0.00462658
Hmgn5	-2.00899	0.00826675
Ctsh	-2.00387	0.0339982
Rapgef2	-1.99803	0.00514615
2810474O19Rik	-1.9978	0.00918026
Mdfic	-1.99609	0.00106535
Eng	-1.98457	0.0215559
Hsp90aa1	-1.98016	0.00132052
Etnk1	-1.97982	0.00759911
Zmynd15	-1.97954	6.47929e-05
Gm6548	-1.97817	0.00572035
Naa25	-1.95838	0.00715439
Lgals9	-1.95756	0.0315522
Akt3	-1.95308	0.00226425
Zufsp	-1.94984	0.00934471
Daxx	-1.94623	0.0251998
Ttc39b	-1.94622	0.0154053
Tmtc3	-1.94297	0.0241459
Hpgds	-1.94254	0.0417555
Zdhhc2	-1.94	0.0322672
Tmem229b	-1.93545	0.00141921
Usb1	-1.93473	0.0142882
Clip2	-1.92387	0.0350517
Lrba	-1.92179	0.00257913
Dcun1d3	-1.92171	0.00511516
Zfp800	-1.91658	0.0175446
Soga1	-1.91318	0.00632965
Tap2	-1.91217	0.0469187
Erap1	-1.90822	0.0158283
Mpp6	-1.90151	0.00179613
Sema4a	-1.895	0.0468074
Slc25a37	-1.89477	0.0256213
Naaa	-1.88936	0.00260137
Hmgcr	-1.88574	0.0448632
Slc23a2	-1.88571	0.0276635
Peak1	-1.87933	0.00878432
Pdlim7	-1.87776	0.0158004
Casp4	-1.8765	0.0161433
Clec2d	-1.87502	0.0382501
Akap7	-1.86593	0.00270249
Riox2	-1.85898	0.0153942
Lrp12	-1.85578	0.00649725
Setdb2	-1.84056	0.039989
Znfx1	-1.83976	0.000340523
Agrn	-1.8363	0.0187976
Jak2	-1.82503	0.0135525
Mllt11	-1.82286	0.0248612
Rab32	-1.8224	0.00271497
Abcc1	-1.82184	0.00984551
Rel	-1.82182	0.0112094
9930111J21Rik2	-1.82109	0.0332935
Trim14	-1.81391	0.00532701
Lsm11	-1.80164	0.00257068
Marcks	-1.78485	0.0120256
Trafd1	-1.78444	0.00544419
Ell2	-1.7732	0.00138292
Gadd45b	-1.76446	0.0478974
Tlr6	-1.75733	0.0114029
Mndal	-1.74857	0.0195345
Rcbtb1	-1.74846	0.00751322
Lgals8	-1.74713	0.0305204
Itgav	-1.74395	0.0362186
Casp1	-1.74296	0.0303382
Aida	-1.73949	0.00642201
Fndc3a	-1.73726	0.0153116
Anpep	-1.73671	0.00111827
Irf9	-1.73507	0.0170928
Zcchc2	-1.7328	0.00083297
Fcgr3	-1.72973	0.0441193
Enpp4	-1.72792	0.0186363
Alcam	-1.72751	0.0111969
Asph	-1.72705	0.0192128
Nlrp3	-1.72464	0.0105857
St3gal1	-1.7222	0.00332711
Itga5	-1.72192	0.0473195
Btg1	-1.72158	0.019271
Sh3bgrl	-1.71786	0.01233
Tes	-1.71651	0.0145772
Skil	-1.71535	0.0145772
Lrrc8d	-1.71174	0.0239259
Eml4	-1.70932	0.00596109
Hspa8	-1.70794	0.000362791
Mthfr	-1.7038	0.00170076
Gch1	-1.70345	0.0076308
Fbxw17	-1.69754	0.00714423
Dnajb6	-1.69389	0.0231402
Kremen1	-1.68146	0.00137324
Phldb1	-1.67716	0.00143505
Osgin2	-1.67357	0.00433127
Hsph1	-1.66505	0.00743684
Kif13b	-1.66206	0.0379997
Mdm4	-1.65077	0.00532574
Cstf2	-1.6464	0.0336594
Nup98	-1.64497	0.0249773
Kmt2a	-1.64205	0.0229194
Asxl2	-1.63769	0.0398119
Nfkb2	-1.63764	0.034042
Dync1h1	-1.63605	0.0108898
Fchsd2	-1.63594	0.0142455
Tpst1	-1.63374	0.00175259
Nsd2	-1.63213	0.00260815
Tef	-1.62415	0.0137433
Arsb	-1.62311	0.0358548
C3ar1	-1.62108	0.0469444
Nrp2	-1.61952	0.0070067
Cysltr1	-1.61447	0.0366454
Clec12a	-1.60765	0.000168214
Kpna4	-1.60512	0.0211906
Slc29a3	-1.5981	0.000807824
Ascc3	-1.59437	0.0297854
Sdad1	-1.59308	0.0205625
Zswim7	-1.58922	0.0282881
Ralgapa2	-1.58693	0.000220969
Amn1	-1.5867	0.00383787
Hook2	-1.58237	0.00479903
Lpar6	-1.582	0.00960028
Lfng	-1.57837	0.0199204
Rnf114	-1.57319	0.0154995
Tgif1	-1.57279	0.00509756
Papd7	-1.56775	0.0282902
Hinfp	-1.56443	0.000631496
Map4	-1.56092	0.026808
Ier5	-1.56065	0.0181567
Lrp11	-1.55934	0.00681312
Rffl	-1.55337	0.0318363
Zbtb18	-1.55061	0.00943356
Slx4ip	-1.5501	0.0404753
Nfkb1	-1.54978	0.000879674
Stat5a	-1.54906	0.0216362
Tor1aip2	-1.54667	0.000527368
Rnf31	-1.54435	0.0191387
Nhlrc2	-1.52997	0.0056068
Slc7a8	-1.52988	0.00640479
Smurf1	-1.52774	0.0114342
Ppfibp1	-1.52669	0.00487575
Larp1	-1.52255	0.0106962
Kdm4a	-1.52056	0.021161
Cfp	-1.51822	0.0147645
Zfp609	-1.51057	0.0494239
Fam114a1	-1.50708	0.0092982
Samhd1	-1.50673	0.0210561
Stat3	-1.50122	0.0214514
Sec24b	-1.49837	0.00598188
Itsn2	-1.49256	0.0449668
Washc4	-1.49136	0.0144793
Dync1i2	-1.48739	0.00474218
Zc3hav1	-1.4788	0.0078464
Itgal	-1.47562	0.00937929
Neurl3	-1.47535	0.0180465
Ripk2	-1.47131	0.0265761
Pcgf5	-1.46995	0.00471014
Stim2	-1.46789	0.00890958
Sash1	-1.46643	0.0423338
Ubr4	-1.46636	0.00536564
Ogfr	-1.4632	0.0363429
Pitrm1	-1.46076	0.000335022
Ncoa7	-1.45989	0.0323353
Vps54	-1.4585	0.0169375
Tnfaip2	-1.45689	0.0464003
Slc2a6	-1.45597	0.0159965
Tgfbi	-1.45403	0.0142015
Peli1	-1.45271	0.00702152
Mitf	-1.45039	0.00542158
Klf6	-1.44893	0.00622473
Tmem106a	-1.44632	0.00438656
Cldnd1	-1.44616	0.0330945
2610005L07Rik	-1.4398	0.0173309
Clcn6	-1.43867	0.0315799
Cd72	-1.43782	0.023262
Zc3h7b	-1.43736	0.00661228
Asns	-1.43635	0.0274082
Ifrd1	-1.43549	0.0270049
Kpna3	-1.43361	0.000327935
Rnaset2a	-1.43182	0.0145251
Rhbdf2	-1.43037	0.012446
Zcchc6	-1.4302	0.0282724
Sdcbp	-1.42751	0.00139667
Sav1	-1.42637	0.000582409
Notch2	-1.42544	0.0236344
Nabp1	-1.42512	0.0377256
mt-Rnr2	-1.42224	0.0304254
Denr	-1.42188	0.0395714
Cd53	-1.42089	0.0407212
Ero1l	-1.4076	0.000976479
Ccdc50	-1.40468	0.00989968
Gpcpd1	-1.40066	0.00622346
Tnfrsf10b	-1.40028	0.000407734
Hif1a	-1.3976	5.50212e-05
Ankrd52	-1.39469	0.0121812
Trim12c	-1.39281	0.0071283
Lacc1	-1.39109	0.0454404
Cmtm6	-1.39088	0.0123526
Tlr3	-1.39006	0.0228549
Wdfy1	-1.38731	0.012777
Sh3pxd2b	-1.3845	0.0152041
Ifi35	-1.38382	0.0303387
Pi4k2b	-1.37924	0.0284872
Fmr1	-1.36729	0.0276246
Suco	-1.36571	0.000819893
Elk1	-1.36137	0.0475233
Nfxl1	-1.36081	0.022801
Usp24	-1.3601	0.0430936
Uba1	-1.35978	0.0399867
Noc3l	-1.35971	0.0241063
Gpd2	-1.35826	0.00139578
Coa5	-1.35787	0.00455653
Wdr59	-1.35726	0.0301007
Osbpl8	-1.35705	0.0212487
Ralgds	-1.3557	0.0191846
Gsdme	-1.35555	0.0318731
Dse	-1.35336	0.0109892
Tnfrsf14	-1.35266	0.00611014
Cep350	-1.35137	0.0496343
Cd164	-1.35132	0.00840864
Etv3	-1.34518	0.0294939
Tal1	-1.34431	0.0217252
Syne1	-1.34333	0.0191211
Slc9a8	-1.34199	0.00190926
Crkl	-1.34144	0.0394732
P2ry6	-1.34068	0.0225757
Pom121	-1.34064	0.00638407
Lap3	-1.33906	0.0494186
Fyco1	-1.33868	0.0176938
Frmd4a	-1.33866	0.0342726
Esyt2	-1.33798	0.00834314
Mier3	-1.33113	0.0277928
Zfp281	-1.33009	0.0404327
Nvl	-1.32722	0.00656508
Cyfip1	-1.32349	0.00124253
Arhgef3	-1.32227	0.0345244
Eef1e1	-1.32225	0.00700523
Lcp1	-1.32076	0.00652956
Gsap	-1.32019	0.0447717
Gm26917	-1.31929	0.011868
Ddx19b	-1.31903	0.00916142
Dnajc2	-1.31654	0.0274268
Lig3	-1.31342	0.0163323
Stard3	-1.30716	0.0322324
Ercc6	-1.30608	0.0304211
Tmem209	-1.30463	0.0321975
Ldlr	-1.30117	0.0445951
Mdm2	-1.30098	0.0101349
Pogk	-1.29921	0.04516
Atp11a	-1.29893	0.0454849
Rbm3	-1.29871	0.00131915
Usp42	-1.2971	0.0239917
Fam49a	-1.29505	0.0416538
Prrc2b	-1.29328	0.00726166
Cdk17	-1.2909	0.0208639
Chd7	-1.28958	0.000276534
Slc7a1	-1.28887	0.0142196
Isoc1	-1.28503	0.000572814
Ago1	-1.28321	0.0185254
Trp53bp1	-1.28284	0.0346874
Tor1aip1	-1.28065	0.000527744
Hspa4l	-1.28018	0.0264105
Marf1	-1.27971	0.00478637
Cflar	-1.2796	0.0119458
Phactr4	-1.27856	0.0133495
Txnrd1	-1.27657	0.00543978
Ptpn2	-1.27572	0.0076799
Ccdc71l	-1.27515	0.00171934
Rap2a	-1.27316	0.00397182
Chordc1	-1.27173	0.00294003
Ankrd11	-1.27126	0.00557931
Tmed5	-1.27065	0.00662884
Impact	-1.2687	0.00656902
Spred1	-1.26671	0.0300729
Lrrcc1	-1.26648	0.000721706
Mapk6	-1.2662	0.00552327
Xrn1	-1.26548	0.0383189
Kif1b	-1.25865	0.00180129
Ep400	-1.2535	0.0271482
Swt1	-1.25244	0.00590172
Rai1	-1.25225	0.0415608
Als2	-1.24793	0.000803031
Klf3	-1.24771	0.00616265
Trio	-1.24671	0.0365901
Lpgat1	-1.24572	0.00493254
Usp31	-1.2455	0.0313131
Pde7a	-1.24545	0.00782496
Dcp2	-1.24496	0.0274103
Dyrk2	-1.24449	0.0273887
Nod1	-1.24109	0.00461803
Cacnb1	-1.23943	0.0220234
Hmgxb3	-1.23859	0.00303675
Ms4a4c	-1.23752	0.0275122
Ipo5	-1.23673	0.0368113
Gse1	-1.23578	0.0182192
Dsel	-1.23545	0.000360149
Esco1	-1.23316	0.00297053
Rad54l2	-1.23205	0.0162864
Tspan4	-1.23173	3.34923e-05
Zdhhc5	-1.23079	0.000874925
Phykpl	-1.2303	0.00739172
Spen	-1.22941	0.0177773
Ubxn2a	-1.22588	0.000294615
Arhgap35	-1.22537	0.0010674
Zfand2a	-1.22519	0.000210584
Pnpt1	-1.22425	0.00661723
Ikbkb	-1.22411	0.00517241
Iqsec2	-1.2241	0.0120284
Bcor	-1.22392	0.0223918
Eif5	-1.22346	0.000444544
Plekha7	-1.22336	0.00334194
Irak2	-1.2231	0.0488984
Smox	-1.22133	0.00231287
Gtf2a1	-1.22057	0.0428407
Ankib1	-1.21828	0.00750116
Ankrd17	-1.21779	0.0447976
Pea15a	-1.21581	0.0128938
Prmt2	-1.21277	0.0104444
Ahcyl2	-1.2127	0.0429081
Scarf1	-1.2108	0.0055678
Tcof1	-1.2107	0.0132544
Fosl2	-1.21029	0.0245653
Chd6	-1.2084	0.0179592
Erlin1	-1.20551	0.0193108
Abl2	-1.20467	0.0384428
Pola2	-1.1981	0.0137571
Ppip5k2	-1.19783	0.0388029
Spg11	-1.19757	0.0299588
BC048403	-1.19182	0.0116799
Coq2	-1.18793	0.00735067
Arl5b	-1.18463	0.0294993
Cln5	-1.1834	0.00922163
Gphn	-1.18139	0.011302
Lmo4	-1.17924	0.0379362
Seh1l	-1.17893	0.00923077
Trim56	-1.17781	0.0305221
Alg13	-1.17622	0.00852261
Cacna1a	-1.17571	0.0283501
Litaf	-1.17334	0.03696
Ece1	-1.17262	0.0413506
Fbxo30	-1.17213	0.0105773
Nup153	-1.17179	0.0163994
P4ha1	-1.17155	0.00908617
Nr1h3	-1.17127	0.0274033
Cep192	-1.17099	0.0323077
Zfhx2	-1.16542	0.0148689
Lnpk	-1.16527	0.0117982
Lims1	-1.1649	0.00996354
Smcr8	-1.16303	0.0466376
Pprc1	-1.1564	0.0373064
Prrc2c	-1.15497	0.0309544
Cpne2	-1.15386	0.0325643
Pign	-1.15361	0.0402485
Slc38a7	-1.153	0.0187875
Csf2rb2	-1.14969	0.0278481
Ttc19	-1.14931	0.00977081
3830406C13Rik	-1.14647	0.0198802
Bcap29	-1.14585	0.00894992
Keap1	-1.14568	0.0444337
Cacybp	-1.14205	0.0101786
Hivep1	-1.14083	0.00418716
Wsb1	-1.14076	0.0159571
Stat5b	-1.13967	0.0213672
Snx27	-1.13672	0.0490478
Tbc1d8b	-1.13276	0.0218136
Ipo4	-1.13147	0.00546492
Rassf1	-1.13124	0.000236651
Ptafr	-1.13025	0.0462108
Wdr47	-1.12943	0.0179542
Scaper	-1.12793	0.0129366
Stk3	-1.12791	0.0275232
Golgb1	-1.12624	0.00887476
Cdyl2	-1.1218	0.00196149
Ankle2	-1.12027	0.00148961
Phf6	-1.11981	0.00946151
Htt	-1.11648	0.0355941
Serpinb9	-1.11548	0.0368133
Zfyve16	-1.11503	0.0271811
Zbtb5	-1.11328	0.00645573
Tns3	-1.11071	0.0473473
Slc41a1	-1.10995	0.0346081
Tbc1d9b	-1.10881	0.0161061
Snx2	-1.10815	0.010571
Ankhd1	-1.10793	0.0306791
Ppfibp2	-1.10766	0.0200806
Uhrf1bp1l	-1.10368	0.0147867
Mapkapk3	-1.10338	0.0466245
Plekha2	-1.10336	0.0319023
Aebp2	-1.10223	0.0212901
Sos1	-1.1014	0.0494916
Traf3	-1.09764	0.0334583
Gm7292	-1.09759	0.0441051
Kctd9	-1.09657	0.0168337
Polr2a	-1.09637	0.00707714
Zfp516	-1.0963	0.0426179
Snx6	-1.09553	0.00658219
Gfpt1	-1.09496	0.00710407
Baz1a	-1.09335	0.0337933
Gm6483	-1.09247	0.0328264
Tyms	-1.09146	0.0169217
Pi4ka	-1.09062	0.00537931
Arid5a	-1.08869	0.0264199
2005-03-01	-1.08757	0.0389401
Smc5	-1.08326	0.00320818
Mkl2	-1.08299	0.0132806
Ppp2r5a	-1.08263	0.0179272
Nbas	-1.08118	0.0118106
Psmd1	-1.07981	0.00295904
Ripk3	-1.0783	0.0399781
Alg9	-1.07752	0.0068105
Abr	-1.07714	0.0057972
Epb41l2	-1.07169	0.00842712
Evi2a	-1.07093	0.00584984
Trip12	-1.06841	0.0120588
Slc25a25	-1.06577	0.0311512
Btbd10	-1.06514	0.00409719
Rhbdd2	-1.06358	0.00603907
Tab3	-1.05931	0.00926769
Morc3	-1.05877	0.0124379
2410089E03Rik	-1.05669	0.0477963
Zfp809	-1.05389	0.0288597
Prr14l	-1.05173	0.0210048
Epm2aip1	-1.05135	0.00738873
Gtf3c6	-1.0502	0.0320573
Wdr43	-1.04995	0.00331808
Rab11fip5	-1.04979	0.0348458
Ifnar1	-1.04977	0.00152777
Mpp5	-1.04917	0.00134848
Chd1	-1.04793	0.0212185
Psma6	-1.04578	0.0390512
Plgrkt	-1.04562	0.0339287
H2-M3	-1.0415	0.0417331
Slc30a1	-1.04061	0.0433014
Map2k1	-1.04017	0.00158272
Cox18	-1.03855	0.011862
H3f3a	-1.03802	0.0167526
Stard5	-1.03514	0.0230966
Gemin5	-1.03256	0.0103027
Cdc27	-1.03254	0.00508678
Gtpbp4	-1.03043	0.021564
Dnm1l	-1.02931	0.00342359
Tpgs2	-1.02708	0.0172942
Vps37c	-1.02644	0.031989
Sccpdh	-1.02485	0.0226266
Dgke	-1.02456	0.00378345
Selenoi	-1.02385	0.00332816
Cenpt	-1.02342	0.0268721
Rlf	-1.0232	0.0443957
Nupl1	-1.01971	0.02068
Eif2ak4	-1.01862	0.03067
Ophn1	-1.01841	0.0353363
Fam204a	-1.01773	0.0336339
Ccdc25	-1.01756	0.00486194
Kbtbd7	-1.01724	0.0401412
Nfkbiz	-1.01649	0.0208542
Smyd2	-1.0152	0.00958811
Ptprc	-1.01432	0.0186366
Zfat	-1.01315	0.0175636
Rrbp1	-1.0115	0.047779
Nup54	-1.01142	0.0291343
Ints4	-1.01142	0.0106642
Zmym6	-1.01095	0.0377611
Alg11	-1.00974	0.00387123
Lats1	-1.00901	0.0371785
Slc35e3	-1.00796	0.00457705
Smyd5	-1.00707	0.0497221
Brpf3	-1.00656	0.0289741
Mast2	-1.00597	0.00956699
Cep85	-1.0039	0.0163372
Nol7	-1.0038	0.017634
Tnfrsf1b	-1.00145	0.033068
Ptpn12	-1.0014	0.0340957
Rnf214	-1	0.0168737
Papolg	-1	0.0211167
Myo1e	-1	0.0402011
Tsc1	-0.998823	0.0186509
Clcn7	-0.998803	0.0146932
Exoc1	-0.998128	0.00167375
Eif3j1	-0.9981	0.0141734
Mcm9	-0.997502	0.000120541
Myef2	-0.997493	0.0283683
Mtf2	-0.996037	0.0135707
Rufy3	-0.995369	0.0243323
Rabep1	-0.995234	0.0191811
Dync1li1	-0.995034	0.00817352
1810037I17Rik	-0.994463	0.0186426
Diaph1	-0.994353	0.00260388
Ap3m2	-0.994114	0.000401504
Jarid2	-0.994041	0.0301752
Ptpn23	-0.992984	0.00939278
2011-09-01	-0.992591	0.0330521
Rnf14	-0.991788	0.00803705
Taf1	-0.991059	0.0228569
Ube2o	-0.990942	0.014702
Azi2	-0.99077	0.0349012
Ppip5k1	-0.98476	0.0014338
Etv6	-0.983222	0.0429514
Gm21092	-0.981971	0.0318293
Dzip3	-0.981058	0.00389226
Zfp131	-0.979892	0.00861325
Wls	-0.979366	0.038685
Rfx5	-0.978556	0.00876311
Aftph	-0.978219	0.0204914
Slc4a2	-0.977331	0.0191826
Kdm3a	-0.977053	0.00015428
Ndel1	-0.976662	0.00868174
Arhgap31	-0.975536	0.020459
Zfp280c	-0.975443	0.042461
Mapk8	-0.974988	0.0400717
Lemd3	-0.974211	0.0448543
Kdm5c	-0.973241	0.0135946
Maged2	-0.973096	0.036566
Heatr5b	-0.973064	0.0055693
Rsrc2	-0.972952	0.0197871
Kdm6a	-0.972856	0.0377914
Ahnak	-0.972749	0.0139597
Rap1b	-0.971492	0.0117155
Casp8	-0.971457	0.0176212
Senp6	-0.970195	0.00129948
Vps13d	-0.969853	0.0489566
Stam2	-0.968839	0.0022346
Smad1	-0.967619	0.0108896
Mllt6	-0.96616	0.00179627
Slc4a7	-0.965795	0.0266899
Psd4	-0.965199	0.00679868
Tmco3	-0.963302	0.0322556
Csnk1g1	-0.962992	0.00593737
Wdr11	-0.962959	0.00534935
Spty2d1	-0.96235	0.00927719
Srsf7	-0.961494	0.00747516
Pikfyve	-0.960523	0.00371743
Usp37	-0.960472	0.0378788
Mmp14	-0.960128	0.0347032
Atp11c	-0.960025	0.0488364
Tuba1c	-0.959786	0.0317154
Vhl	-0.959683	0.00986324
Usp12	-0.958742	0.00175402
Tnip3	-0.958274	0.0321811
Mcu	-0.95818	0.00280041
Crebl2	-0.957613	0.00730205
App	-0.955661	0.0216304
Fam20b	-0.952668	0.0183335
Gclm	-0.952314	0.0280474
Parp8	-0.95209	0.0241381
Zc3h12a	-0.951411	0.0407546
Tpm4	-0.951295	0.0136979
Prpf39	-0.949804	0.0180648
Rapgef1	-0.948964	0.0170619
Zbtb21	-0.94686	0.013389
Gsr	-0.946082	0.0120252
Rsbn1l	-0.944685	0.039238
Tbl2	-0.944019	0.017033
Ints8	-0.942641	0.0137935
Ckap5	-0.941979	0.0128029
Ppard	-0.935149	0.0485129
Uspl1	-0.933156	0.0178967
Slc22a5	-0.931896	0.0258224
Piga	-0.931007	0.0320398
Cep83	-0.930387	0.0142308
Slc35d2	-0.929825	0.000182696
D3Ertd254e	-0.925999	0.0180756
Pcm1	-0.925532	0.0263445
Hdac1	-0.924838	0.0398996
Pphln1	-0.924817	0.0120456
Psip1	-0.923816	0.0227878
Stk35	-0.923141	0.028408
Dnajc10	-0.919137	0.0377544
Usp15	-0.919091	0.00464771
Tnpo3	-0.919072	0.00640985
Pkn2	-0.919009	0.0316883
Tcf20	-0.919	0.00593122
Ggps1	-0.918206	0.0127437
Cul4b	-0.914592	0.043009
Unk	-0.91405	0.0118011
Pwp1	-0.913922	0.0184835
Acp2	-0.913282	0.000457652
Acbd3	-0.912382	0.0151108
Thada	-0.912284	0.0382566
Rab6a	-0.91149	0.00341524
Immp1l	-0.911318	0.0046912
Tlk2	-0.911001	0.0471568
Arhgap17	-0.910565	0.00346021
Vcpip1	-0.909835	0.0399874
Rnf121	-0.90927	0.0338869
Mapkbp1	-0.909026	0.00815591
Ttbk2	-0.908208	0.00925574
Rcbtb2	-0.907527	0.0126249
Ilf3	-0.907453	0.00566497
Gon4l	-0.907105	0.00165984
3110043O21Rik	-0.906891	0.0157096
Lmo2	-0.906778	0.0456307
Errfi1	-0.906353	0.0409551
Plk4	-0.906178	0.0480155
Psmc6	-0.903071	0.00713603
Ino80	-0.902593	0.00743044
Carm1	-0.902425	0.0207592
Aim2	-0.90126	0.0117529
Ints12	-0.900423	0.00505888
Crtc3	-0.900348	0.0271382
Ptbp2	-0.898717	0.00665719
Smg7	-0.898641	0.00293773
Alkbh8	-0.898257	0.0333563
Elk3	-0.89724	0.0088396
Ccdc122	-0.894261	0.0386993
Cct6a	-0.89372	0.0192901
Rap2c	-0.89293	0.0112993
Ergic2	-0.892476	0.0254623
Carhsp1	-0.891499	0.0291636
Gspt1	-0.891222	0.0182495
Prkx	-0.888905	0.0194988
Acad9	-0.888885	0.00391405
Rabl3	-0.888453	0.00605728
Fam45a	-0.888441	0.0164091
Ankrd33b	-0.887683	0.0417251
Tcp1	-0.887289	0.0312212
Bcl9l	-0.885667	0.044397
Ttc9c	-0.885373	0.00848876
Senp2	-0.881228	0.00617663
Gstcd	-0.881179	0.0177831
Setd5	-0.880064	0.0089204
Dync1li2	-0.879784	0.0220752
Camsap1	-0.879003	0.00212583
Nck1	-0.878892	0.0172678
Lilrb4a	-0.878706	0.0462743
Mex3c	-0.878485	0.00289331
Gabpb1	-0.878438	0.00195102
Fyttd1	-0.878423	0.0223602
Srxn1	-0.875995	0.0394527
Tnrc18	-0.874573	0.0156343
Nab1	-0.874417	0.00967794
Reps1	-0.873589	0.021244
Zmym4	-0.872874	0.0166371
Pogz	-0.872859	0.0248833
Fam60a	-0.870635	0.0221601
Arfgap2	-0.870533	0.0339959
Mphosph8	-0.87051	0.00725582
Ugcg	-0.86977	0.0460065
Fam8a1	-0.869537	0.00991804
Mecp2	-0.868832	0.0124254
Il4ra	-0.868302	0.0373883
Polr3b	-0.86761	0.0158169
Bzw1	-0.867024	0.00713355
Atp11b	-0.865983	0.0421327
Kctd18	-0.865658	0.0300988
Nol8	-0.865125	0.036124
Ywhag	-0.864949	0.0181326
Jpt2	-0.864442	0.00883439
Maml2	-0.864005	0.0133173
Celf1	-0.863301	0.0361382
Spic	-0.863099	0.0218675
Noc4l	-0.862844	0.00309971
Tnip1	-0.862415	0.0278965
Kmt2b	-0.862344	0.0169157
Mtor	-0.862018	0.0076344
Utp4	-0.860648	0.0289642
Gnaq	-0.860361	0.00742904
Qser1	-0.859679	0.00388559
Slc7a6	-0.858968	0.0214944
Ttl	-0.858799	0.0492213
Gm42427	-0.858361	0.00761863
Pwp2	-0.857475	0.0230815
Btbd9	-0.856553	0.0299134
Fxr1	-0.856186	0.0120078
Rrm2b	-0.854802	0.016876
Pwwp2a	-0.853779	0.0238628
Mettl2	-0.853541	0.0431115
Naa15	-0.853346	0.0414344
AW549877	-0.852629	0.0165689
Trip4	-0.851777	0.00113184
Eif2s2	-0.851092	0.0436963
Trim37	-0.850794	0.0331578
Papd4	-0.849001	0.0117168
Arhgap21	-0.848934	0.0172834
Dhx29	-0.848268	0.0189867
Slx4	-0.847997	0.0117804
Aptx	-0.84778	0.0440884
Tdrd7	-0.847133	0.00285716
Fnbp4	-0.846893	0.0393931
Hacd3	-0.84621	0.0185856
Mob3c	-0.844702	0.0124844
Usp47	-0.843417	0.0248645
Gclc	-0.843168	0.0141083
6820431F20Rik	-0.843031	0.0112958
Tubb4b	-0.842731	0.0455965
Gstm1	-0.842641	0.0202082
Vezt	-0.842032	0.0125808
Ccser2	-0.841965	0.0345027
Sltm	-0.839918	0.00896081
Kdm5b	-0.838719	0.00167825
Tpr	-0.838223	0.0321269
Map2k3	-0.837327	0.0475747
Ppp2r3c	-0.835405	0.0413211
Tuba1b	-0.834901	0.0232903
Zc3h7a	-0.834878	0.0460627
Zfp655	-0.834516	0.0075544
Srebf2	-0.833919	0.0136754
Hsd17b12	-0.833759	0.00912931
Sgpl1	-0.832907	0.0321946
Cep83os	-0.832373	0.0458906
Anp32e	-0.832368	0.0182111
Xpnpep3	-0.831055	0.0370549
Acsl4	-0.830561	0.01812
Tmem128	-0.828094	0.0133959
Snw1	-0.827037	0.0217261
Trim23	-0.825549	0.00655688
Trim26	-0.824858	0.0260089
Xpo6	-0.823838	0.0104331
Med1	-0.82343	0.0168225
Ap3b1	-0.822968	0.0185679
Snap23	-0.821158	0.0169586
Cdc42se2	-0.821002	0.0285559
Mat2a	-0.820488	0.0361626
Itsn1	-0.820484	0.0444489
Top1	-0.820451	0.0284803
Tbce	-0.820359	0.0256404
Alkbh1	-0.820205	0.0144201
Glipr1	-0.819711	0.0369386
Gnl3l	-0.819482	0.0148799
Brd8	-0.818718	0.0298409
Tpm3	-0.818275	0.0159281
Slc35b3	-0.818087	0.0156583
Slc25a22	-0.814797	0.00994005
Brd2	-0.814132	0.00351044
Csf2rb	-0.812142	0.022834
Apbb1ip	-0.811869	0.0477843
Vps33a	-0.811383	0.00168602
Atad2	-0.810708	0.0379749
Esyt1	-0.810432	0.0324128
Igf2r	-0.810083	0.0416655
Ero1lb	-0.809306	0.0262144
Tbca	-0.808977	0.0214029
Avl9	-0.808095	0.0480168
Cep104	-0.808083	0.0104257
Tmem123	-0.80797	0.0124249
Cd84	-0.806869	0.0277958
Ahsa2	-0.806485	0.0230242
Abracl	-0.80473	0.00598497
Col4a3bp	-0.80376	0.000708914
Wdfy4	-0.803234	0.00448659
Rbm28	-0.802884	0.00579328
Zbed4	-0.802859	0.030219
Abi2	-0.80174	0.0292364
Ikbkg	-0.801538	0.0180144
6030458C11Rik	-0.800918	0.0419819
Prkcd	-0.800693	0.0168692
Cbll1	-0.800469	0.000126223
Tmem230	-0.798632	0.00990577
Syncrip	-0.798585	0.0266916
Zfyve26	-0.797716	0.00230771
Fus	-0.797293	0.016237
Rasa2	-0.797087	0.0438397
Myo18a	-0.796209	0.00297544
Chuk	-0.795821	0.0372717
Lrig2	-0.794927	0.00231686
Actn1	-0.794572	0.0321303
Ttc14	-0.793391	0.0427769
Polr1b	-0.793	0.00780575
Coq10b	-0.79242	0.00113316
Actr2	-0.791797	0.0235458
Wipf2	-0.791571	0.0263769
Cdk5rap2	-0.791493	0.0108021
Nrd1	-0.791257	0.0155614
Bms1	-0.789099	0.0169368
Canx	-0.788756	0.0188691
Snhg17	-0.788291	0.000731635
Cep120	-0.787557	0.022876
Golga3	-0.787402	0.000434076
Heca	-0.787339	0.0431994
Fbxw8	-0.785981	0.0112175
Myo1c	-0.785559	0.0276646
Pcf11	-0.785046	0.0262928
Cfl2	-0.784832	0.017285
Tbk1	-0.78342	0.0115522
Gpbp1	-0.783321	0.0157047
Ppm1h	-0.783158	0.0469861
BC017643	-0.782169	0.0238416
Tnks1bp1	-0.78182	0.0420456
Tmem87a	-0.780651	0.0247393
Exoc6b	-0.780598	0.0240464
Zgpat	-0.780543	0.0233577
AU040320	-0.779846	0.0254416
P2rx4	-0.778507	0.0400115
Sec23a	-0.77749	0.00993173
Nmt2	-0.776821	0.00661668
Mfsd14b	-0.776403	0.04691
Rfesd	-0.775832	0.0126682
Prpf31	-0.774145	0.0415488
Lrch1	-0.77378	0.0258467
Ubr2	-0.773156	0.00387742
Icam1	-0.772951	0.0407558
Bcl6	-0.77249	0.0312151
Dcakd	-0.770762	0.0131053
Tmem201	-0.770721	0.0349942
Ss18l1	-0.770105	0.0445215
Sacm1l	-0.769546	0.0014637
Bcl2l2	-0.768977	0.00709135
Pus7	-0.767741	0.00348108
Bbs7	-0.767091	0.0285078
Hnrnph2	-0.766841	0.0228774
Camta2	-0.766814	0.011567
Stau2	-0.76644	0.007062
Fam53c	-0.76498	0.039025
Zfp62	-0.764071	0.00308852
P2ry2	-0.76356	0.0196811
Rbm19	-0.763517	0.0129061
Zbtb4	-0.763379	0.036513
4632415L05Rik	-0.763317	0.0430881
Nfya	-0.763288	0.0049503
Snrnp200	-0.761914	0.0213593
Pde4b	-0.761867	0.00661144
Rufy2	-0.761749	0.00979578
Morf4l2	-0.761075	0.0237806
Sestd1	-0.760007	0.0273772
Kctd3	-0.759806	0.0198839
Mkrn2	-0.759137	0.0293302
Cdk8	-0.758929	0.00299826
Slc39a6	-0.75846	0.00100467
Tgfbr2	-0.75772	0.0495969
Nsd3	-0.756269	0.0348449
Ubxn4	-0.75614	0.0305713
Rabgef1	-0.755319	0.0352292
Smarcc1	-0.754923	0.0058809
Ice1	-0.75375	0.0498568
Dopey1	-0.753335	0.0375867
Ist1	-0.753297	0.0105391
Dot1l	-0.753234	0.00190604
Iqsec1	-0.75311	0.00457535
Cltc	-0.752296	0.00735581
Lamp2	-0.751293	0.00780379
Fam219a	-0.750795	0.0039196
Tbc1d23	-0.750354	0.00151518
Rnf19a	-0.74956	0.0306656
Prrc2a	-0.749122	0.00220921
Arid3a	-0.748883	0.0123288
C2cd2	-0.748616	0.023895
Rpf2	-0.747267	0.00607036
Dennd1b	-0.745557	0.0320583
Dvl3	-0.74461	0.0156126
Gar1	-0.744539	0.0300879
Umps	-0.744393	0.0177903
2007-09-01	-0.743656	0.0166701
Fbxo38	-0.743475	0.0288311
Naa16	-0.743066	0.0158336
Xpo1	-0.742581	0.0369708
Pank2	-0.741129	0.0200181
Eaf1	-0.739932	0.0190284
Sipa1l3	-0.739737	0.0266005
Ywhaz	-0.738577	0.00321793
Kpnb1	-0.735167	0.0184058
2008-03-01	-0.734685	0.0106304
Dph1	-0.734569	0.0476865
Kpna1	-0.733043	0.0199476
Eif2s1	-0.732722	0.0165251
Mapk9	-0.732542	0.0139384
Rnf2	-0.732142	0.0159042
Pomgnt1	-0.731721	0.00445125
Cul1	-0.731109	0.0235473
Man1b1	-0.730173	0.0064472
Lat2	-0.729937	0.0197969
Ddhd1	-0.729538	0.0332029
Mtmr2	-0.729529	0.0216886
Arhgap25	-0.729445	0.0308664
Appbp2	-0.728327	0.00401145
Zranb2	-0.728139	0.0152466
Zfp319	-0.727474	0.0250706
Actg1	-0.726276	0.025034
Ripk1	-0.725727	0.034974
Rsf1	-0.725301	0.036897
Atp8b2	-0.725276	0.0125496
Dnajb14	-0.725041	0.030549
Nipsnap3b	-0.725004	0.0289308
Pmpca	-0.724281	0.00809014
Rin2	-0.723669	0.0334508
Rrn3	-0.723291	0.00417451
Rnf11	-0.723184	0.0242374
Krr1	-0.722954	0.00981283
Zrsr2	-0.722784	0.00509362
Atl3	-0.722435	0.0138049
Lrrfip2	-0.721738	0.0299968
Cct4	-0.721343	0.0251588
Fam98b	-0.720096	0.00859628
Hs2st1	-0.71944	0.00440118
Tmem65	-0.718436	0.0143456
Gigyf2	-0.718166	0.0374845
Pigv	-0.717708	0.0196655
Ncoa6	-0.717622	0.0406965
2810403A07Rik	-0.716856	0.0166654
Tmem199	-0.715631	0.0386066
Plaa	-0.715121	0.00509492
Vrk2	-0.71473	0.0442804
Zfp869	-0.714676	0.0493209
Slc38a6	-0.714468	0.0221143
Gtpbp2	-0.713936	0.0304236
Pitpnm1	-0.713471	0.0342811
Micu2	-0.713188	0.00887584
Topors	-0.712423	0.0437516
Lclat1	-0.712019	0.00404087
Ube2v2	-0.711846	0.0019751
Nae1	-0.711655	0.00316942
Trove2	-0.710277	0.0352791
Naif1	-0.707582	0.00214328
Ncstn	-0.707005	0.00154959
Ppfia1	-0.70566	0.0117813
Cab39l	-0.703962	0.00038174
Hnrnpdl	-0.703458	0.00599583
Dis3	-0.703315	0.00917279
Morc2a	-0.703077	0.0172868
Blzf1	-0.702892	0.032452
Snx12	-0.702251	0.000209367
Psmf1	-0.701792	0.0425249
Vamp3	-0.699638	0.0223045
Pacsin2	-0.698484	0.0362346
Mlst8	-0.69829	0.0027005
Ogfod1	-0.697465	0.036032
Rspry1	-0.696296	0.0171158
Caprin1	-0.696246	0.0232065
Tln1	-0.696175	0.00580496
Brms1l	-0.696027	0.000687126
Tra2a	-0.695987	0.0279569
D17Wsu92e	-0.694827	0.0277509
Wdr48	-0.694275	0.00629387
Socs7	-0.694192	0.0399693
Gpatch2	-0.693431	0.000178127
Pip5k1a	-0.693084	0.00305132
Stoml1	-0.692457	0.0332186
Nploc4	-0.692311	0.0149861
Ywhae	-0.69177	0.0103506
Csnk1g3	-0.691672	0.0245972
Zc3h14	-0.691154	0.0164193
Nono	-0.691105	0.049594
Gnai3	-0.690811	0.0432129
Trp53bp2	-0.690247	0.00379381
Lipo3	-0.689775	0.000813045
Pgm3	-0.68876	0.0315751
Spag9	-0.68862	0.037607
Cggbp1	-0.688536	0.00613963
Fem1b	-0.688307	0.026357
Flii	-0.687906	0.00917866
Tmem62	-0.687439	0.0187905
Dlg4	-0.687098	0.0474315
Zfp654	-0.687009	0.0274887
Zfp280b	-0.686711	0.0128752
Vps35	-0.685465	0.0237934
Haus2	-0.685127	0.000577601
Med15	-0.68465	0.00976064
Srsf3	-0.683344	0.00317288
Nubp1	-0.683265	0.0141195
Dip2a	-0.683203	0.011858
Tcerg1	-0.682649	0.0305488
Ccnt1	-0.681835	0.0371402
Zfp91	-0.681166	0.0164318
Cramp1l	-0.680952	0.0452552
Rab29	-0.679967	0.00273679
Ap2b1	-0.679735	0.0141721
Prmt7	-0.678634	0.00795269
R3hdm2	-0.678397	0.0108839
Tor1b	-0.677282	0.00454423
Nop58	-0.677231	0.0192229
Erich1	-0.677168	0.0290888
Agfg1	-0.675649	0.0266864
Cenpj	-0.673327	0.0385062
AI314180	-0.673205	0.00657999
Pdlim2	-0.673058	0.00465323
Srsf2	-0.672727	0.00248956
Tmem80	-0.672512	0.00598625
Nsmaf	-0.671009	0.0161017
Armc8	-0.670998	0.00624808
Faf2	-0.670959	0.000195879
Nat10	-0.670143	0.0370402
Mir22hg	-0.669231	0.0343249
Myh9	-0.667325	0.0145245
Tmod3	-0.666868	0.0346864
Ptbp1	-0.665984	0.0492375
Cep295	-0.665734	0.0191494
Nfrkb	-0.665365	0.0118323
R3hdm1	-0.664982	0.0118856
Hnrnpa1	-0.664554	0.0421622
Ipo9	-0.664485	0.00888955
Psmd2	-0.664049	0.0291329
Utp15	-0.66377	0.0152603
Arl1	-0.663462	0.0487869
Prdm15	-0.663291	0.0242808
Eps15l1	-0.662685	0.00685406
Opa3	-0.662578	0.0475139
Taok3	-0.66245	0.0446079
Nup188	-0.661973	0.00536582
Eif4a2	-0.66176	0.00851684
Strn3	-0.661051	0.00268072
Coq3	-0.660396	0.0260821
Zfp182	-0.660283	0.0290854
Sepsecs	-0.659268	0.0467244
Gtf3c1	-0.657736	0.0187095
Zfp143	-0.656464	0.0402437
Pex3	-0.655977	0.0161362
Zfp672	-0.655754	0.00274004
Atg9a	-0.655641	0.0455448
Usp10	-0.655352	0.00667714
Ppp1r15b	-0.653837	0.00800111
Zfp335	-0.653471	0.0344721
Trrap	-0.65244	0.00616702
Ing5	-0.652275	0.0099105
Anxa4	-0.650408	0.026087
Rpap1	-0.649605	0.0135143
Ccnl1	-0.649129	0.0407266
Yipf6	-0.648024	0.0351316
Ankrd49	-0.647815	0.0256952
Amfr	-0.646871	0.025815
Dcp1a	-0.646768	0.00361005
Matr3	-0.646614	0.00978259
Vps39	-0.646265	0.0302219
Mafk	-0.64591	0.0336706
Bcl2l13	-0.645807	0.00892346
Stx11	-0.645231	0.0402971
Eif3e	-0.644985	0.0251386
Capza1	-0.644719	0.017672
Ppp3cb	-0.644267	0.0133048
Taf1b	-0.642893	0.00900757
Il17ra	-0.642553	0.00878043
Kri1	-0.642417	0.0288272
Srrm2	-0.642045	0.0110922
Prmt5	-0.641515	0.0372668
Usp7	-0.640971	0.0166243
Gga3	-0.64069	0.00716078
Tusc3	-0.640672	0.017201
Supt20	-0.640563	0.0178223
U2surp	-0.639977	0.00851492
Fut8	-0.639494	0.0405561
Ddx10	-0.639221	0.0285411
Il10rb	-0.63895	0.0145056
Fam213a	-0.638232	0.0151506
Sod2	-0.63731	0.0300278
Cyb561a3	-0.637095	0.0429288
Akirin1	-0.636923	0.0322822
Pds5b	-0.636073	0.00045221
Edrf1	-0.635474	0.0109302
Map2k4	-0.634796	0.0296038
Dusp11	-0.634706	0.0499244
2010111I01Rik	-0.634473	0.01377
Clasp1	-0.634185	0.0069252
Gpr137b	-0.634124	0.00847695
Tcea1	-0.633752	0.029404
Vps8	-0.633745	0.0228456
Vps29	-0.632729	0.0483396
Tmem127	-0.632709	0.0221116
Akna	-0.63136	0.0161434
Krcc1	-0.630841	0.0407791
Pibf1	-0.630766	0.00529743
Wasl	-0.630721	0.0240349
Erlin2	-0.629089	0.0274342
Patl1	-0.628546	0.0211543
Fer	-0.628374	0.0425585
Zfp408	-0.628225	0.0154767
Tmsb4x	-0.625134	0.0300584
Arih1	-0.624214	0.0422902
Tdrkh	-0.623266	0.0469095
Chml	-0.623197	0.0128298
Hif1an	-0.623005	0.0114118
Tmem33	-0.622891	0.0192495
Vps50	-0.622181	0.0187763
Eef1akmt1	-0.622128	0.0312098
Eif2s3x	-0.62197	0.0246822
Osbp	-0.621659	0.0215914
Dennd4b	-0.621606	0.0370434
Stk17b	-0.62068	0.0414665
Ttf1	-0.620274	0.00326301
Ube4a	-0.619839	0.00480073
Slc12a4	-0.619603	0.0107878
Srsf10	-0.618544	0.0129638
Nckap1l	-0.618423	0.0299547
Pmm2	-0.617629	0.0257973
Ppm1k	-0.616935	0.0304213
Zfp687	-0.616671	0.0369132
Paxbp1	-0.616398	0.0244949
Cdc23	-0.616132	0.0189962
Crlf3	-0.615525	0.0188609
Ube3c	-0.614878	0.0191253
Ube2e1	-0.61471	0.0233024
Arhgap30	-0.614327	0.0337086
Arih2	-0.613488	0.0137245
Llgl1	-0.612548	0.000739171
Tdg	-0.612507	0.0101198
Foxk2	-0.612031	0.0160421
Ide	-0.611881	0.0242783
Ap5b1	-0.611294	0.0286673
Smarca4	-0.610913	0.0245157
Stambpl1	-0.609758	0.00514688
Mccc1	-0.609416	0.000594354
Wapl	-0.608979	0.0124959
Vasp	-0.607608	0.0210546
Edc4	-0.607	0.025496
Fam114a2	-0.606781	0.0248699
Kpna6	-0.60508	0.0175484
St7l	-0.604473	0.0150178
Abhd5	-0.603659	0.00256745
Anapc1	-0.603486	0.0332402
Shq1	-0.603483	0.0433451
Cct8	-0.603097	0.0464517
Tapt1	-0.602748	0.0440095
Gm37494	-0.601738	0.00738646
Smc4	-0.601428	0.00423709
Zzz3	-0.601094	0.0268416
Armc7	-0.600644	0.0490454
Mlx	-0.600393	0.0441453
Zfp942	-0.599588	0.0318758
Pafah1b1	-0.599584	0.0110911
1810013L24Rik	-0.59846	0.011345
Mtrr	-0.596893	0.0373437
Rad23b	-0.59643	0.0042794
G3bp2	-0.595038	0.0326874
Exd2	-0.594549	0.0130429
Tbxas1	-0.593183	0.00772399
Gpatch4	-0.592793	0.0142845
Scaf11	-0.592672	0.00184527
Vps41	-0.591157	0.00165398
Esf1	-0.590174	0.00897428
Nrip1	-0.589748	0.0443842
Gpkow	-0.589456	0.00681535
Suz12	-0.588712	0.0262454
Milr1	-0.588065	0.0337646
Golga2	-0.587865	0.0272901
Kansl2	-0.587518	0.0451866
Zcchc7	-0.587358	0.0415756
Polr3a	-0.586033	0.00472677
Abhd13	-0.585876	0.0244805
Vdac3	-0.585325	0.0404735
Ints1	-0.585203	0.0260525
Snapin	-0.584963	0.0489636
Spop	-0.584188	0.0426047
Tmed8	-0.582473	0.0312394
Nudt4	-0.582464	0.0380189
Naa30	-0.582281	0.000697588
Atg2b	-0.582231	0.0154892
Armcx3	-0.581512	0.0229292
Nup50	-0.58078	0.0262285
C330007P06Rik	-0.580447	0.00135064
Brd4	-0.579525	0.014586
Fip1l1	-0.579257	0.0360227
Alg8	-0.578901	0.0374255
Ccdc126	-0.57716	0.0103126
0610037L13Rik	-0.577147	0.0408947
Nol10	-0.576011	0.0342105
Iars2	-0.575883	0.0460889
Tia1	-0.575138	0.00131852
Zfp330	-0.575009	0.0156048
Trub2	-0.573966	0.0243421
Snapc1	-0.57379	0.0316693
Wdsub1	-0.573185	0.017199
Supt6	-0.573006	0.0473057
Tmem30a	-0.572428	0.0167168
Med13l	-0.572307	0.0302219
Rbm14	-0.571763	0.0238622
Copa	-0.571706	0.0115935
Aen	-0.57042	0.0251271
Kctd11	-0.570396	0.0276927
Dennd5a	-0.570132	0.0150207
Thoc1	-0.568705	0.0466426
Ing1	-0.568666	0.041341
Dars	-0.568638	0.0273594
Lyar	-0.568341	0.0341932
Rbm43	-0.568163	0.0120026
Dhx57	-0.568049	0.00748495
Scfd1	-0.567713	0.0498463
Prep	-0.567668	0.00133467
Msto1	-0.567648	0.000780915
Vps37a	-0.567342	0.0220382
Rab5b	-0.566995	0.033016
Hist1h4i	-0.56662	0.0113022
Ppp1r9b	-0.566569	0.0162102
Stam	-0.566202	0.0311186
Ppp2r2a	-0.565924	0.038359
Eloa	-0.564419	0.047724
Cse1l	-0.564008	0.0233705
Shoc2	-0.563489	0.0242931
Tmf1	-0.561658	0.0403292
Ccdc43	-0.560879	0.0042657
Tmem50b	-0.560056	0.0498558
Psme4	-0.559851	0.00435733
Cnot7	-0.55862	0.00593575
Eprs	-0.558096	0.00501589
Tpp2	-0.55747	0.033212
Pias2	-0.557323	0.0439586
Rab18	-0.557165	0.0243638
Dis3l	-0.55698	0.0359071
Rcn2	-0.556924	0.043958
Myo9b	-0.556592	0.0268605
Ints14	-0.556504	0.00348853
Kat7	-0.556325	0.0115915
Orc2	-0.555406	0.0319232
Znhit6	-0.555173	0.0271389
Mrps22	-0.554276	0.00869436
Rap2b	-0.553709	0.0181699
Pfdn4	-0.553567	0.0191977
Pdxdc1	-0.552929	0.00351015
Eif1a	-0.552321	0.0297208
Fkrp	-0.551985	0.00230062
Usp14	-0.55187	0.00965521
Arl13b	-0.551836	0.00760467
Sap130	-0.550992	0.0127016
Klhl20	-0.550693	0.0290751
Arl8a	-0.550519	0.0328229
Orc4	-0.549687	0.00538159
Aatf	-0.548534	0.00951391
Rab3gap2	-0.545464	0.039792
Phf20	-0.54506	0.0248685
Zxdc	-0.544764	0.0139834
Herc4	-0.544012	0.0298843
Slc35d1	-0.543003	0.0151973
Utp6	-0.542903	0.00283561
Nhlrc3	-0.54284	0.0243854
Tardbp	-0.540509	0.0124715
Hpf1	-0.540137	0.0153454
Hnrnpab	-0.539522	0.0203164
Lmbr1	-0.539304	0.0013788
Ctso	-0.539139	0.00925331
Ctr9	-0.538454	0.00236975
Chd4	-0.538443	0.00123865
Nsun4	-0.53591	0.00503295
D5Ertd579e	-0.535857	0.014287
Knop1	-0.535655	0.0398029
Orc3	-0.535468	0.0140643
Gtpbp8	-0.534232	0.0349601
Prepl	-0.532766	0.00743813
Pja2	-0.532756	0.00114716
Appl2	-0.532403	0.0366318
Fbxo11	-0.532209	0.0108739
Clint1	-0.532036	0.00507481
Kat2a	-0.531447	0.0102147
Ctnna1	-0.53144	0.00206041
Brpf1	-0.529798	0.00635859
Cap1	-0.529781	0.0178062
Ctbs	-0.529091	0.0394049
Cep95	-0.528796	0.0440929
Zfp592	-0.528732	0.0140091
Snap29	-0.527733	0.031692
Asap1	-0.526611	0.00494237
Lcp2	-0.525897	0.0325388
Ppid	-0.52585	0.0163239
Ncl	-0.525003	0.0457439
Neurl4	-0.523678	0.000571565
Prdm4	-0.523643	0.0287617
Nucks1	-0.523247	0.00529936
Snapc3	-0.52272	0.0146402
Nol4l	-0.522158	0.0326384
Cpsf7	-0.522066	0.00110164
4933434E20Rik	-0.521953	0.0393642
Ppp4r1	-0.521674	0.0427287
Sptan1	-0.518907	0.0294115
Mzt1	-0.518718	0.0201553
Rbm34	-0.518599	0.0139828
Dicer1	-0.517684	0.029172
Chd8	-0.516425	0.0202877
Tnks2	-0.516193	0.017141
Ap3m1	-0.51591	0.0295489
Flvcr1	-0.51543	0.00101616
Ube2j1	-0.515406	0.0263441
Wtap	-0.515206	0.00146235
Homer3	-0.514573	0.00256123
Nudt13	-0.513937	0.0183418
Mllt1	-0.513666	0.00249925
Chtf8	-0.511483	0.0393099
Kansl3	-0.510879	0.0312313
Xrcc4	-0.510796	0.00761752
Map4k4	-0.51061	0.00594585
Sugp2	-0.510532	0.00168432
Sptlc1	-0.510047	0.00830701
Tsc22d2	-0.509601	0.0101752
Metap1	-0.509105	0.0223571
Stab1	-0.508991	0.00561726
Virma	-0.508122	0.046824
Sema4d	-0.50542	0.0116141
Slc39a3	-0.504863	0.019152
Nmt1	-0.504587	0.0494762
Syap1	-0.504432	0.0248
Ubap2	-0.50261	0.032279
BC005537	-0.5025	0.0350286
Pex19	-0.501937	0.0281734
Mcm3ap	-0.500898	0.019141
Tjp2	-0.499637	0.0110545
Ppp4r1l-ps	-0.499617	0.00231063
Zfp346	-0.499475	0.000744749
Apaf1	-0.49939	0.0451224
Yae1d1	-0.499274	0.0261163
Btrc	-0.497666	0.0139962
Ddx17	-0.495739	0.0373968
Rnf168	-0.494711	0.0177567
Rabgap1	-0.493846	0.0273204
Cul2	-0.493707	0.00907091
2610001J05Rik	-0.493626	0.0377754
Eif4e	-0.492926	0.0330778
Atg3	-0.488782	0.0031263
Purb	-0.487438	0.0434795
Arhgef2	-0.48721	0.00710149
Srf	-0.48711	0.0262613
Sec23b	-0.486598	0.0358522
Tollip	-0.486113	0.00982855
Pkib	-0.485772	0.0309422
Rbbp6	-0.485753	0.0307154
Zfp276	-0.485736	0.0394627
Wdr5	-0.485427	0.0210606
Atp6v1a	-0.48333	0.0465741
Baz1b	-0.483096	0.0212775
Ammecr1l	-0.482998	0.0228193
Mapre1	-0.482736	0.039267
Slc25a44	-0.481682	0.0111056
Cnot4	-0.48103	0.0315747
Fam214b	-0.480013	0.00136731
Tle6	-0.479301	0.00968518
Tnpo2	-0.478287	0.0236619
Tmem181a	-0.477875	0.00871711
Stx12	-0.477874	0.0117118
Luc7l2	-0.476826	0.0102864
Pip4k2b	-0.476742	0.000811531
Dhx8	-0.476298	0.0435415
Fbxl14	-0.475679	0.0167549
Gtf2h2	-0.475449	0.0481147
Trmt6	-0.474909	0.0441526
Mtmr3	-0.474841	0.0222187
Usp36	-0.474393	0.0374301
Ikbkap	-0.474005	0.0461836
Rbm4b	-0.47314	0.0111598
Hspa4	-0.472531	0.0329869
Camk2d	-0.472451	0.024444
Tex10	-0.470509	0.0454882
Txlna	-0.470395	0.00568782
Wdr1	-0.470198	0.000768601
Mettl14	-0.468737	0.00789689
Mlh3	-0.467344	0.0415053
Nup88	-0.46689	0.0328168
9130011E15Rik	-0.46591	0.0477849
Micu1	-0.465053	0.037115
Psen1	-0.464912	0.00934313
Pdp2	-0.463813	0.0473528
Crebzf	-0.463773	0.019677
Ubqln4	-0.462543	0.0402683
Nsmf	-0.461473	0.00916153
Poldip3	-0.461159	0.0446786
Sf3a1	-0.460014	0.0436941
Psme3	-0.458145	0.000614858
Rad52	-0.458106	0.0449117
Ythdc1	-0.458033	0.00139107
Riok3	-0.457301	0.0318009
Arcn1	-0.456358	0.0431504
Crtc1	-0.454946	0.00344472
Wdr81	-0.453642	0.0411321
Tnip2	-0.453542	0.0370956
Sbno2	-0.453319	0.0477908
Cdk13	-0.451958	0.0471901
Tfe3	-0.451739	0.0376007
Sec61a1	-0.451422	0.00441509
Uba3	-0.451389	0.00705648
Taf12	-0.451241	0.0281037
Cul9	-0.449838	0.00618889
Etf1	-0.449736	0.00520832
Ints7	-0.449423	0.0128086
2010315B03Rik	-0.448776	0.0299662
Dctn4	-0.447459	0.0114845
Csde1	-0.447181	0.00831123
Mak16	-0.447089	0.0461535
Fbxw11	-0.445389	0.0148312
Srpr	-0.443613	0.023164
Dr1	-0.44231	0.0131327
Nadsyn1	-0.442222	0.0382001
Copg1	-0.442027	0.0219998
Ccdc137	-0.441567	0.0116895
Fgfr1op	-0.440573	0.0130345
Zfp780b	-0.440573	0.046987
Ttc4	-0.440024	0.0492876
Commd10	-0.438232	0.017676
Rnf4	-0.437081	0.0308535
Ap3d1	-0.43708	0.002533
Cops2	-0.436707	0.0289557
Rtn4	-0.436602	0.0214239
Ddx42	-0.436589	0.00396645
Acadsb	-0.436508	0.00514185
Ube2d3	-0.436266	0.017034
Lrrc25	-0.435059	0.0323034
Camk2g	-0.434864	0.0102325
Pdcd11	-0.433978	0.00990424
Brd9	-0.433781	0.021338
Pus10	-0.433167	0.00123229
S1pr2	-0.432048	0.0283514
Atxn7l3	-0.431809	0.031991
Srp72	-0.431631	0.0460345
Tbc1d13	-0.431169	0.0217263
Spin1	-0.430675	0.0215267
Snrnp48	-0.430304	0.0206853
Hnrnpul2	-0.430101	0.0244095
Cdk10	-0.428843	0.0277235
Ube2e3	-0.428533	0.0450786
Ccz1	-0.425897	0.0434922
Rab1	-0.424162	0.00230743
Msantd2	-0.423728	0.0236465
Ascc2	-0.423287	0.000209129
Pafah1b2	-0.423117	0.00558617
Ugp2	-0.422491	0.0471643
Wac	-0.421745	0.0492565
Smug1	-0.421701	0.000330415
3110002H16Rik	-0.421696	0.0435233
4921524J17Rik	-0.421138	0.00276626
Nprl3	-0.419871	0.0317926
Cers2	-0.418621	0.00611623
Cfap97	-0.416465	0.015092
Zfp146	-0.415678	0.0218941
Hgs	-0.415652	0.0394119
Ubqln1	-0.413976	0.0294697
Pcnp	-0.413952	0.032001
Cog6	-0.41378	0.0362008
Pgrmc1	-0.409801	0.026677
Rheb	-0.408784	0.0387072
Cnot2	-0.407821	0.017793
Usp4	-0.407349	0.00756497
Ddx5	-0.406199	0.0401222
Cox15	-0.405479	0.00245845
Sephs1	-0.405167	0.0391934
Atxn2	-0.404569	0.0133439
Mbd1	-0.403659	0.0423212
Gnb1	-0.40106	0.0342235
Ptpra	-0.400357	0.0395248
Tgfb1	-0.399219	0.019144
Ube4b	-0.398797	0.0200283
Rasa4	-0.3981	0.0257336
Fgfr1op2	-0.397882	0.0272074
Srpk1	-0.397749	0.0121803
Insig2	-0.397267	0.0301388
Cog3	-0.394547	0.0320079
Sumo3	-0.393701	0.0315979
Rrp12	-0.393634	0.0189908
Rcc1	-0.393496	0.0280096
Eif4g1	-0.391724	0.00762555
Smarca5	-0.391276	0.00265016
Arl14ep	-0.390704	0.00677983
Riok1	-0.386279	0.0130071
Api5	-0.385585	0.020092
Dyrk1a	-0.383748	0.00272858
Srsf11	-0.383212	0.0425655
Hsdl1	-0.383209	0.0131867
Tecpr1	-0.382533	0.0336187
Nfyb	-0.38247	0.020006
Oxsr1	-0.381801	0.0179561
Hps3	-0.381683	0.0145928
Mcph1	-0.380457	0.00349698
Sf3b3	-0.37892	0.00878926
Phf21a	-0.378318	0.0272735
Pttg1ip	-0.377178	0.0274238
Ubxn8	-0.3768	0.035355
Csnk1a1	-0.375791	0.0258215
Slc30a9	-0.375391	0.0472626
Rlim	-0.374759	0.0271469
Eya3	-0.374109	0.0348599
Cenpc1	-0.373678	0.0180498
Pdik1l	-0.372858	0.0146031
Ap1m1	-0.372374	0.00804985
Togaram1	-0.372066	0.0114817
Ykt6	-0.371892	0.0355254
Recql5	-0.371873	0.0255068
Ufl1	-0.370855	0.0236884
Tmem237	-0.370491	0.00327119
Numa1	-0.370154	0.0231462
Clcc1	-0.369818	0.0399676
Eftud2	-0.366189	0.0448749
Dynll2	-0.366128	0.0272205
Zdhhc3	-0.365814	0.0148797
Nde1	-0.365451	0.0166026
9930104L06Rik	-0.364054	0.0123693
Anks3	-0.36366	0.034291
Khdrbs1	-0.363318	0.0359222
Top3b	-0.362035	0.0169491
Foxj3	-0.361117	0.00999066
AU019823	-0.360551	0.00779454
Cnot10	-0.359444	0.014893
Gcc1	-0.35899	0.0441743
Tbck	-0.358497	0.0233699
Rb1	-0.358492	0.043091
Eif4enif1	-0.357716	0.0218547
Pigm	-0.356709	0.00631809
Dhx30	-0.356144	0.0114966
Slc9a1	-0.356034	0.0397652
Myd88	-0.355922	0.0498337
Rrs1	-0.352323	0.0341245
Birc3	-0.352281	0.00316584
Rbm39	-0.351183	0.000700081
Sh3glb1	-0.350565	0.00967006
Lrrc58	-0.349066	0.032806
Gripap1	-0.347791	0.03524
Mapre2	-0.34389	0.0168865
Pctp	-0.343554	0.0448969
Rab5a	-0.342137	0.0201123
1700030K09Rik	-0.34138	0.0482633
Srsf4	-0.340075	0.0111486
Eef1a1	-0.339032	0.0189016
Xpo7	-0.338906	0.0446205
Rnft1	-0.337589	0.0205396
Lman2l	-0.337035	0.0351207
5430427O19Rik	-0.334887	0.0364632
Fam193a	-0.333991	0.0391377
Luc7l3	-0.332946	0.0438022
Rbm6	-0.331851	0.0341581
Mrpl3	-0.328884	0.0263206
Trim24	-0.328358	0.00938639
Mospd2	-0.32779	0.01248
N4bp2l2	-0.327687	0.0201589
Rhot1	-0.326737	0.0319166
Bivm	-0.326501	0.0424482
Tmem167b	-0.326446	0.0444159
Fbxo28	-0.325362	0.0105684
Cstf3	-0.325252	0.0260738
Mapk1	-0.320483	0.00861695
Fbxo42	-0.320197	0.00880218
Zfp626	-0.319735	0.0495734
Hnrnph3	-0.31873	0.0459565
Btg2	-0.317557	0.0413234
Srsf1	-0.31667	0.0221737
Enoph1	-0.315132	0.0400406
Gbf1	-0.314286	0.00896693
Rpf1	-0.313391	0.00630529
Pnn	-0.311342	0.0260273
Wiz	-0.311162	0.049354
Ppig	-0.310317	0.0243792
Ddb1	-0.309389	0.0427426
Kifap3	-0.306427	0.0281606
Nupl2	-0.306103	0.038592
Arf4	-0.30226	0.0471001
Nol9	-0.301957	0.0228647
Cdc42	-0.301776	0.0210874
Vezf1	-0.301679	0.0223584
Adsl	-0.301152	0.0282895
Cyth4	-0.298757	0.0489722
Hnrnpk	-0.297159	0.0387882
Rab21	-0.293971	0.0135101
Foxo3	-0.293452	0.0195324
1810030O07Rik	-0.292695	0.0220088
Bnip2	-0.290187	0.0303784
Tbp	-0.290019	0.0361416
Hp1bp3	-0.289721	0.0170179
Isg20l2	-0.28883	0.00860116
Srrt	-0.288517	0.040571
Zfp952	-0.287626	0.0204387
Firre	-0.286635	0.0022609
Exosc10	-0.285491	0.0308609
Clk4	-0.285469	0.0339832
Ddx52	-0.284881	0.0132591
Gnl2	-0.283793	0.0419805
Stambp	-0.282359	0.00693783
Gatad2b	-0.278343	0.00389594
Zdhhc6	-0.273915	0.000334772
Secisbp2	-0.273555	0.0388076
Mark2	-0.272867	0.000344653
Zfp410	-0.269906	0.0128855
Ccdc117	-0.269623	0.00264402
Mia3	-0.269575	0.0391764
Nol6	-0.258704	0.024832
Wdr20	-0.256807	0.0364332
Stk38	-0.256392	0.033695
D10Wsu102e	-0.249915	0.0109929
Dusp7	-0.248624	0.0178212
Tial1	-0.245632	0.0204002
Zfp282	-0.244082	0.011771
Abcc10	-0.24223	0.0440807
Pdcl	-0.241586	0.0290879
Sf1	-0.240755	0.0162278
Dctn1	-0.240644	0.039182
Ndfip2	-0.239951	0.0337053
Qrich1	-0.237019	0.0168989
Cebpz	-0.233757	0.00167067
Ggnbp2	-0.232836	0.00249026
2002-09-01	-0.229712	0.0255033
Txnl4b	-0.229182	0.00907006
Acad12	-0.222392	0.0153246
Arfrp1	-0.221798	0.032825
Phkb	-0.219781	0.0164427
Rhbdd1	-0.218989	0.0260417
Ppp1r2	-0.21762	0.0372495
Taf1c	-0.214125	0.0240999
Commd8	-0.214028	0.00882367
Csnk2a1	-0.213497	0.0067498
Zfp664	-0.212023	0.041087
Rab11fip3	-0.210218	0.0446697
Ehbp1l1	-0.206451	0.021933
Atp6v0c	-0.200505	0.0176544
Cnot3	-0.200427	0.0106898
Dis3l2	-0.192256	0.0385177
Prpf18	-0.185979	0.0274627
Zbtb7a	-0.185581	0.0497646
Tbc1d1	-0.181468	0.0205817
Prelid3b	-0.178591	0.0218048
Sec31a	-0.17848	0.00503969
Casp9	-0.176436	0.023789
Cwc22	-0.17513	0.0289037
Becn1	-0.174389	0.011219
Htatsf1	-0.171565	0.0377496
Arhgdib	-0.168026	0.00320914
Tefm	-0.165164	0.0498375
Rhbdd3	-0.158349	0.0482663
Serp1	-0.150298	0.0418191
Ganab	-0.139851	0.00913825
B4galt1	-0.12682	0.00777147
Cables2	-0.109909	0.0244771
Git2	-0.0978682	0.0213708
Tpp1	-0.0967605	0.0417958
Rnf13	-0.092718	0.0101682
Ttc17	-0.0578257	0.0271938
Zcchc8	0.0722235	0.0227325
Atp6ap2	0.0870982	0.0222802
Dleu2	0.107591	0.0309622
Ccdc47	0.120932	0.0227344
Mia2	0.125957	0.0477123
Csf2ra	0.133785	0.0381408
Brf1	0.135743	0.00413422
Ncoa5	0.136639	0.0499168
Txnrd2	0.1682	0.020562
Nbr1	0.188885	0.0443617
Fkbp15	0.192645	0.0354134
Hdac10	0.207706	0.0455987
Mad1l1	0.21036	0.0132951
Mrpl1	0.218269	0.0373878
Srek1ip1	0.220585	0.0486065
Taf8	0.221888	0.0415879
Etfa	0.222001	0.0203262
Arsa	0.225898	0.0164527
Stom	0.23176	0.0189837
Slc30a5	0.232518	0.00914574
Agtrap	0.233096	0.0347276
Mtx2	0.253757	0.00102113
Arhgef7	0.286041	0.0165931
Rmnd1	0.290219	0.0117533
Hs6st1	0.290305	0.0275171
BE692007	0.293105	0.0102971
Gle1	0.293679	0.0174838
Cdan1	0.296982	0.0418922
Efemp2	0.298523	0.00931272
Rsrp1	0.31824	0.0373695
C5ar1	0.318765	0.0451776
Hectd3	0.320082	0.00888219
Fam234a	0.320651	0.0371153
Sergef	0.330149	0.0218136
Nup85	0.330425	0.0114172
Cbx4	0.33367	0.0186572
Hsd17b4	0.359433	0.0253523
Pcmtd1	0.361629	0.0266644
Ikbip	0.36257	0.00660591
Mrps5	0.366453	0.0256581
Sars2	0.368015	0.0162342
Slc11a1	0.370975	0.0398379
Paics	0.394341	0.00503938
Hdhd2	0.395259	0.0377255
Hibch	0.397267	0.0267172
Suclg2	0.39801	0.00740656
Sun2	0.423025	0.0484032
Tspan17	0.424585	0.043696
Stn1	0.433128	0.0351473
Smarcd2	0.434694	0.0456855
Rnf130	0.438056	0.00714578
Gtf2a2	0.441521	0.0248806
Dnajc25	0.450313	0.0020229
Cblb	0.453473	0.03528
Fbxw5	0.460263	0.0386826
Ntpcr	0.467151	0.018839
Comt	0.467646	0.0435369
Osbpl2	0.469099	0.00946724
Klhl9	0.472737	0.0191746
Rmnd5b	0.479406	0.028784
Tpst2	0.48071	0.033288
Arhgap9	0.481117	0.0173451
Snrnp25	0.481936	0.00897455
Dtx3	0.483541	0.0267825
Sh3bp1	0.484491	0.0370721
Egln2	0.494295	0.0282992
Wdr6	0.499168	0.0292967
Cul3	0.499881	0.0422468
Cdc40	0.500063	0.0215707
Zdhhc1	0.500154	0.011359
Stk16	0.501793	0.0269651
Itpripl1	0.507827	0.0288852
Nt5c2	0.509442	1.81203e-05
Npepps	0.509542	0.0142559
Aph1b	0.511656	0.0416975
Tifab	0.512078	0.0436053
Acat1	0.512149	0.0201983
Mon1a	0.513675	0.0240308
Oma1	0.515911	0.0306493
Rarg	0.517788	0.0334351
Hprt	0.518485	0.0304749
Isca1	0.519825	0.0216588
Stxbp2	0.520518	0.0103197
Mink1	0.52292	0.0180654
Peg13	0.526436	0.0270714
Cebpg	0.526507	0.0267489
mt-Co1	0.535366	0.0274033
Naa60	0.536008	0.0288281
Ubxn7	0.541388	0.0257336
Fam103a1	0.545814	0.00770956
Pik3c3	0.546341	0.0261634
Sidt2	0.549787	0.0158846
Ahdc1	0.55528	0.0111632
Arl5a	0.559331	0.00555067
Trim3	0.563295	0.0300504
Gnptab	0.564069	0.01222
Anapc16	0.568359	0.00759751
Extl2	0.570316	0.0220604
Nmnat3	0.576441	0.0118456
Evi5	0.576448	0.0345954
Smad2	0.577643	0.040284
Rell1	0.583445	0.0289005
Ltbp3	0.584462	0.0280533
Ssh3	0.587789	0.00169751
Fam53a	0.598259	0.0160677
Cerk	0.602842	0.00715732
Gopc	0.605352	0.00138096
Pde12	0.606046	0.0411354
Slc39a11	0.610149	0.0295944
Mmgt2	0.611654	0.01633
Pqlc1	0.613629	0.00804334
Pnpla7	0.613701	0.022197
Bnip3l	0.61401	0.0267484
Fastk	0.614432	0.0453224
Foxo4	0.616169	0.00523416
Lman2	0.619223	0.00677337
Hexim1	0.619475	0.0336276
Idh1	0.619828	0.0177281
Tbc1d2b	0.621429	0.0499735
Ndrg3	0.624979	0.000457899
Ptp4a1	0.628367	0.000946751
Znrf1	0.629138	0.0436672
Itgb5	0.629321	0.00954216
Gtf3a	0.631032	0.0281606
Atp5a1	0.631725	0.045121
Zw10	0.641605	0.0113959
Pts	0.648193	4.49196e-05
Zfp706	0.648437	0.00737369
Mapre3	0.650354	0.0210814
Elovl5	0.660479	0.0361192
Stk10	0.663083	0.0148202
Mapk14	0.665981	0.0212245
Tpcn1	0.675148	0.0115242
Ubl3	0.67629	0.0357395
Plxna1	0.676812	0.01864
Emc8	0.679352	0.00298108
Oxnad1	0.681536	0.0110518
D230025D16Rik	0.683672	0.00423638
Agfg2	0.68482	0.0199553
Ak3	0.685251	0.00249671
Ttc7	0.685891	0.0149418
Fh1	0.689593	0.0496202
Polr3gl	0.699912	0.0190382
Reep3	0.700078	0.0497052
Mccc2	0.700986	0.0399428
Ppp5c	0.701053	0.0146861
Pcca	0.706698	0.0138588
Kcnab2	0.707019	0.0152112
Smpdl3a	0.707601	0.0335654
Csf1r	0.709103	0.0232277
Nlrp1b	0.718899	0.0140994
Dapk1	0.71921	0.0262226
Tmem268	0.720103	0.0143261
Prps2	0.721986	0.0428657
Ap1g2	0.722137	0.0374632
Hexa	0.724184	0.00669265
Laptm5	0.728578	0.0220774
Hsd17b11	0.73121	0.0414869
Rfng	0.737614	0.0357295
Gpx3	0.744161	0.0492932
Rnh1	0.746352	0.0463696
Epn1	0.746393	0.028585
Atg2a	0.746956	0.0213823
Fam189b	0.750905	0.0022609
Sdr39u1	0.752326	0.0330536
Degs1	0.753223	0.00709502
Abcb8	0.756816	0.0305987
Zdhhc7	0.757469	0.0322968
Usp3	0.759201	0.00744634
Lrmp	0.761296	0.0187273
Slc2a8	0.762871	0.0158643
Pdxk	0.767406	0.00931833
Ndufaf4	0.768296	0.00265205
Bphl	0.768536	0.0264799
Mertk	0.769181	0.0428405
Gm29562	0.769548	0.0229475
Fbxo22	0.779119	0.0115184
Tmem135	0.780017	0.00415413
Sdha	0.78079	0.0364589
Cirbp	0.783809	0.0289986
Myo10	0.788033	0.0482282
Rps6ka1	0.790351	0.0122165
Fbxo21	0.791963	0.0425875
Izumo4	0.793971	0.0426639
Cyb5r1	0.802347	0.00409672
Map4k2	0.802407	0.0130122
Ppp3ca	0.802639	0.00543497
Ube2g2	0.805816	0.0193614
Tspan14	0.811839	0.0276287
Oaz2	0.811935	0.00765363
Pak1	0.819428	0.0106422
Thap11	0.81977	0.0488701
Fdxr	0.82852	0.035148
Stxbp3	0.831677	0.0383267
Calcoco1	0.832489	0.011512
Slc35c2	0.833524	0.0353383
Pccb	0.834591	0.0171907
Cluh	0.837598	0.0178262
Mtss1	0.839139	0.0246389
Tmem19	0.840706	0.0116077
Dmac2	0.845548	0.0140056
Gba2	0.845845	0.00749289
Ankrd16	0.851414	0.0164637
Idh3g	0.853695	0.0250143
Abca3	0.854842	0.0212107
Sema6b	0.855142	0.0492671
Pxmp4	0.858186	0.0313127
Tyrobp	0.860046	0.0271467
Scfd2	0.864793	0.0281114
Idh3a	0.875432	0.00195444
Akr7a5	0.876576	0.0419657
Manba	0.877588	0.040919
Tigd2	0.878569	0.0104297
Vill	0.878694	0.00775243
Slc25a13	0.879622	0.0454532
Hdac5	0.880714	0.0321539
Acot11	0.886618	0.0226622
Tars2	0.895317	0.0431438
Dennd4a	0.895433	0.00019495
Gm14085	0.895744	0.0313447
Timm21	0.902703	0.00173019
Gpd1l	0.902853	0.0111308
Ap2a2	0.903997	0.0287783
Fes	0.909115	0.0167222
Map3k12	0.912924	0.0304806
Wdr45	0.921186	0.00087359
Ascc1	0.927599	0.0200205
Ppp1r12b	0.927674	0.0312465
Akap8l	0.93243	0.024641
Rgl2	0.937709	0.00190065
Bscl2	0.939403	0.0499909
Aifm1	0.939552	0.0138173
Lgals3	0.946474	0.0172212
Laptm4b	0.948136	0.00586988
Hcst	0.949646	0.0259576
Nudt22	0.952539	0.0311555
Twf2	0.95484	0.0314959
Aldh2	0.955533	0.0400905
Pygl	0.961819	0.0100152
Gsto1	0.967362	0.0151699
Atraid	0.96801	0.00944286
Man2b1	0.973226	0.00898835
Myadm	0.974963	0.00101335
Miip	0.978584	0.0170045
Kmt5c	0.987996	0.0361873
Ranbp9	0.993487	0.0242051
Gsn	0.994986	0.0210896
Lpxn	0.996786	0.000530088
Atp5g3	0.998965	0.0466337
Selenbp1	1.02221	0.0261839
Man1c1	1.02237	0.00219336
Ethe1	1.02863	0.0254309
Rbfa	1.0341	0.0400064
Mocs1	1.03672	0.0134122
Guf1	1.03899	0.021092
Sla	1.03951	0.0206846
Rin3	1.04344	0.0429482
Adam9	1.04463	0.0412814
Sipa1	1.05549	0.00433605
Smpd2	1.05733	0.0422917
[truncated: 164 more rows]

## Sheet: Metabolic_genes_LPSdex_LPS
gene_id	cluster	log2FC	pval	veh1	veh2	dex1	dex2	lps1	lps2	lpsdex1	lpsdex2
Aatf	1	-0.548534	0.00951391	0.59137	-0.069947	0.506586	1.10008	0.659198	0.26919	-1.51128	-1.54519
Abcc10	1	-0.24223	0.0440807	-0.327283	0.279525	1.7516	1.18974	-0.495841	-0.484604	-1.0577	-0.855431
Abl2	1	-1.20467	0.0384428	-0.97221	0.33897	1.81703	0.556506	0.368769	-0.0335245	-0.900691	-1.17485
Acaa2	1	1.6806	0.00443598	0.674967	0.375113	0.828436	1.18732	-1.55387	-1.37207	-0.0900153	-0.0498773
Ahnak	1	-0.972749	0.0139597	-0.335422	0.759394	1.99125	0.249753	-0.25725	-0.372563	-0.956627	-1.07854
Akap8l	1	0.93243	0.024641	-0.564361	-0.225711	1.63554	1.367	-1.05911	-0.953279	-0.234971	0.0348902
Aldh2	1	0.955533	0.0400905	1.39131	1.39982	0.123158	0.380302	-1.12547	-0.983533	-0.656457	-0.529139
Alox5ap	1	2.94887	0.00726188	0.465665	0.615798	0.901499	0.882452	-1.57682	-1.50511	-0.0284301	0.244947
Ankle2	1	-1.12027	0.00148961	-0.883741	-0.0645066	1.12564	0.799882	0.719249	0.806333	-1.31594	-1.18692
Aph1b	1	0.511656	0.0416975	-0.464175	-0.384239	1.83944	1.00375	-1.0528	-1.01646	0.262518	-0.188032
Appl2	1	-0.532403	0.0366318	0.102769	0.562416	1.48593	1.24098	-0.734872	-0.74895	-0.912959	-0.995315
Arih2	1	-0.613488	0.0137245	-1.42459	-0.166403	0.992194	1.2113	0.480951	0.739892	-1.04282	-0.790519
Arsa	1	0.225898	0.0164527	0.148454	0.354816	0.986536	1.7446	-1.09814	-0.980219	-0.588552	-0.567495
Asph	1	-1.72705	0.0192128	1.1068	1.80843	0.275617	-0.546584	-0.411902	-0.304157	-0.89804	-1.03016
Atg2a	1	0.746956	0.0213823	-0.461249	0.157667	1.53652	1.2127	-1.25513	-1.14023	-0.189657	0.139387
Atg2b	1	-0.582231	0.0154892	-1.40519	-0.366763	1.74985	0.835158	0.366763	0.194428	-0.60096	-0.773294
Atg3	1	-0.488782	0.0031263	-1.13121	-0.0789214	1.06356	1.03725	0.582515	0.785456	-1.13496	-1.12369
Atp11b	1	-0.865983	0.0421327	-1.13152	0.377626	1.47543	0.317696	0.611897	0.535623	-0.741972	-1.44479
Atp11c	1	-0.960025	0.0488364	-0.629753	1.07685	1.53905	0.707083	-0.13555	-0.380874	-0.942629	-1.23417
Atp8b2	1	-0.725276	0.0125496	-0.559091	0.931818	1.20978	0.0663328	0.350616	0.717026	-1.24769	-1.4688
Atraid	1	0.96801	0.00944286	1.04233	-0.144489	1.32667	0.946516	-1.22313	-1.20459	-0.28975	-0.453555
B3gnt8	1	1.90795	0.0193781	1.41567	1.03397	0.492206	0.339527	-1.29069	-1.26853	-0.490359	-0.231789
Becn1	1	-0.174389	0.011219	-1.57701	1.10436	0.640803	0.949843	0.240869	0.477194	-0.84986	-0.986201
Brpf3	1	-1.00656	0.0289741	-0.148833	0.614413	1.40819	1.21483	-0.408337	-0.291306	-1.05964	-1.32932
Btrc	1	-0.497666	0.0139962	0.465602	1.46289	0.465602	-0.543703	0.249322	0.609788	-1.4689	-1.2406
Calcoco1	1	0.832489	0.011512	0.466703	0.568015	1.26334	1.258	-1.09564	-1.02419	-0.708519	-0.727715
Carm1	1	-0.902425	0.0207592	-0.559054	0.934127	1.10478	0.351075	0.25153	0.699484	-1.23454	-1.5474
Cd36	1	-3.35565	0.0051016	0.770418	2.14281	-0.336832	-0.303535	-0.327796	-0.247832	-0.844348	-0.852889
Cd84	1	-0.806869	0.0277958	0.373623	1.42493	0.992131	0.789896	-0.81193	-0.853164	-0.952314	-0.963173
Cebpa	1	1.63015	0.0435308	0.704459	1.22862	0.770278	0.923855	-1.19351	-1.10615	-0.759109	-0.568434
Cebpg	1	0.526507	0.0267489	-0.272042	0.258074	1.38327	1.57687	-1.01524	-0.981462	-0.560487	-0.388979
Celf1	1	-0.863301	0.0361382	-1.12075	0.39185	1.37664	0.417145	0.924716	0.277183	-1.03306	-1.23373
Cerk	1	0.602842	0.00715732	0.491397	0.966398	1.15285	1.03904	-1.08051	-1.03531	-0.756845	-0.777023
Cggbp1	1	-0.688536	0.00613963	-1.2319	0.241159	1.09912	0.538495	0.956126	0.66333	-1.08891	-1.17743
Cirbp	1	0.783809	0.0289986	0.163988	0.237763	1.14872	1.40532	-1.5232	-1.11905	-0.172809	-0.140733
Cited2	1	1.26322	0.0475368	-0.386824	-0.345135	1.54657	1.61348	-0.941801	-0.759907	-0.30079	-0.425593
Ckb	1	2.24568	0.042213	1.83318	1.19862	-0.465554	-0.359193	-0.988087	-0.881211	-0.0153876	-0.322366
Clk4	1	-0.285469	0.0339832	-0.627693	0.0112513	1.85075	1.25491	-0.549093	-0.465422	-0.749397	-0.72531
Cltc	1	-0.752296	0.00735581	-0.507265	1.2455	0.900758	1.24089	-0.296498	-0.27421	-1.08046	-1.22872
Cnot10	1	-0.359444	0.014893	-0.632918	0.319592	1.33894	1.29717	0.0104442	0.102353	-1.36819	-1.0674
Cnot3	1	-0.200427	0.0106898	-0.992071	0.0944324	2.03826	0.731056	-0.0753337	-0.202658	-0.822305	-0.771375
Cnot7	1	-0.55862	0.00593575	-1.40336	0.113384	0.737925	1.2212	0.80484	0.544615	-1.01674	-1.00187
Comt	1	0.467646	0.0435369	0.598358	0.854375	1.01849	1.16028	-1.23578	-1.04015	-0.660721	-0.694857
Crebl2	1	-0.957613	0.00730205	-0.31958	0.450493	1.6078	1.10175	-0.165566	-0.323981	-1.16446	-1.18646
Crip1	1	1.64406	0.0307712	1.09848	1.37069	0.608097	0.504572	-1.02651	-1.04331	-0.805385	-0.706627
Crkl	1	-1.34144	0.0394732	-0.546328	0.553501	1.25165	0.58538	0.614071	0.29528	-1.03727	-1.71629
Csf1r	1	0.709103	0.0232277	1.05545	0.623967	0.641789	0.870383	-1.27983	-1.61939	-0.255984	-0.0363949
Dagla	1	1.1144	0.0104586	-0.371083	1.34058	1.01964	0.297535	-1.33389	-1.41413	0.391142	0.0702049
Dapk1	1	0.71921	0.0262226	-0.537869	0.180427	1.97418	0.891898	-0.937112	-0.94223	-0.417868	-0.211422
Dclre1b	1	1.26565	0.0412813	-0.992418	-0.557082	1.30232	1.44989	-0.859604	-0.93339	0.542325	0.0479607
Ddb1	1	-0.309389	0.0427426	-1.05419	1.09145	0.574972	0.387792	0.698026	0.708425	-1.61053	-0.795949
Ddhd1	1	-0.729538	0.0332029	-1.17	-0.476287	1.77957	1.17835	0.0529921	-0.0831816	-0.545658	-0.735788
Ddx17	1	-0.495739	0.0373968	-1.07103	0.813212	1.35835	0.642617	0.498958	0.0487414	-0.974828	-1.31602
Ddx5	1	-0.406199	0.0401222	-0.839534	1.50486	0.954776	0.799665	0.041057	-0.283547	-0.972046	-1.20523
Ddx52	1	-0.284881	0.0132591	-0.549605	0.545879	1.29111	1.46996	-0.206801	-0.363298	-1.14579	-1.04146
Degs1	1	0.753223	0.00709502	0.562433	1.96146	0.138137	0.340326	-1.04784	-1.11785	-0.462394	-0.374276
Dgke	1	-1.02456	0.00378345	-0.615477	1.18714	0.152304	0.753177	0.719795	0.552886	-1.28311	-1.46671
Dicer1	1	-0.517684	0.029172	-1.42262	0.171775	1.59083	0.734502	0.294107	0.391972	-0.672316	-1.08825
Dip2a	1	-0.683203	0.011858	-0.348953	1.04391	1.72853	0.430105	-0.384364	-0.289933	-1.02177	-1.15752
Dis3l	1	-0.55698	0.0359071	-0.286449	1.11181	0.801087	0.58099	-0.00161836	0.697512	-1.42577	-1.47756
Dis3l2	1	-0.192256	0.0385177	0.384505	0.779751	1.60461	0.642274	-0.543463	-0.595017	-1.02463	-1.24803
Dmac2	1	0.845548	0.0140056	-0.269126	0.12116	1.34349	1.44213	-1.33276	-1.10545	-0.0289498	-0.170482
Dpep2	1	1.50044	0.0098677	-0.168574	0.399864	1.33181	0.944277	-1.3634	-1.47901	0.31563	0.0193979
Dse	1	-1.35336	0.0109892	0.893167	1.27674	0.744489	0.360038	-0.325288	-0.224996	-1.2587	-1.46545
Dsel	1	-1.23545	0.000360149	-0.865734	0.343774	0.977325	0.559757	0.847735	0.79014	-1.2977	-1.3553
Dusp11	1	-0.634706	0.0499244	-0.993384	0.0474965	1.73514	0.633623	0.544694	0.118236	-0.805419	-1.28038
Dynll2	1	-0.366128	0.0272205	0.558499	1.93327	-0.173294	0.253425	-0.289145	0.0699934	-1.16961	-1.18313
Dyrk1a	1	-0.383748	0.00272858	-0.986322	0.0589623	1.92689	0.889152	-0.0466982	-0.107076	-0.895756	-0.839152
Dyrk2	1	-1.24449	0.0273887	-1.09493	0.098922	1.71333	0.175799	0.8089	0.320507	-0.904995	-1.11754
Eef1a1	1	-0.339032	0.0189016	1.28171	1.13677	0.353431	0.586822	-0.487026	-0.328389	-1.36236	-1.18095
Eif4enif1	1	-0.357716	0.0218547	-1.11242	-0.433501	1.51152	0.566532	0.474786	0.924342	-1.07572	-0.855533
Elovl5	1	0.660479	0.0361192	-0.819604	-0.487477	1.88241	1.08852	-0.920314	-0.700681	0.0867816	-0.129637
Epm2aip1	1	-1.05135	0.00738873	-1.26134	0.141425	1.76129	0.312596	0.492117	0.421143	-0.818803	-1.04842
Erlin2	1	-0.629089	0.0274342	-0.21316	1.67445	0.891519	0.0764159	0.283767	-0.166685	-1.27494	-1.27136
Esyt1	1	-0.810432	0.0324128	0.907474	2.02968	-0.341016	-0.275618	-0.355111	-0.108457	-0.892111	-0.964839
Esyt2	1	-1.33798	0.00834314	-0.930186	0.391979	1.21402	0.667909	0.771383	0.440841	-1.22624	-1.32971
Ethe1	1	1.02863	0.0254309	0.864553	0.413721	0.76559	1.06798	-1.6755	-1.23566	-0.114082	-0.0865927
Exd2	1	-0.594549	0.0130429	-0.366004	0.122001	1.63281	1.28519	-0.185509	-0.299154	-1.17489	-1.01445
Extl2	1	0.570316	0.0220604	0.085997	0.773973	1.24469	1.124	-1.15719	-1.42272	-0.264026	-0.384723
Eya3	1	-0.374109	0.0348599	-0.00995237	1.79372	0.70968	0.507571	-0.199813	-0.453981	-1.07256	-1.27467
Fbxo11	1	-0.532209	0.0108739	-0.589552	0.278515	1.50611	1.44224	-0.277332	-0.350656	-0.941983	-1.06734
Flvcr1	1	-0.51543	0.00101616	-0.178833	2.1326	0.445626	0.221939	-0.304656	-0.332617	-1.00834	-0.975716
Fmr1	1	-1.36729	0.0276246	-0.806661	0.472966	1.47681	0.531799	0.700945	0.134673	-1.2332	-1.27733
Foxo3	1	-0.293452	0.0195324	0.112025	1.07155	1.3023	1.01895	-0.77022	-0.801345	-0.946239	-0.987024
Gclc	1	-0.843168	0.0141083	0.0661144	1.33443	0.953936	0.991716	-0.395337	-0.565346	-1.18331	-1.2022
Gclm	1	-0.952314	0.0280474	0.311679	1.6203	0.735434	0.722625	-0.64257	-0.484596	-1.18801	-1.07486
Gga3	1	-0.64069	0.00716078	-0.782327	0.456675	1.56338	1.03165	-0.00636038	0.0394343	-1.05455	-1.24791
Gigyf2	1	-0.718166	0.0374845	-0.889134	0.53759	1.52984	0.158892	0.831155	0.197055	-1.06527	-1.30012
Glul	1	3.65709	0.00152729	-0.36645	-0.377057	1.33309	1.68347	-1.02532	-1.01572	-0.0809447	-0.151069
Gm2a	1	1.24538	0.0184917	0.647014	1.59492	0.191491	0.51536	-1.51369	-1.18719	-0.0797165	-0.168188
Gnai3	1	-0.690811	0.0432129	-0.637903	1.18186	0.788124	0.717935	0.642611	-0.00791762	-1.19599	-1.48873
Gpcpd1	1	-1.40066	0.00622347	-0.702832	-0.115306	1.42305	1.03136	0.284894	0.54034	-1.20521	-1.2563
Gpd1l	1	0.902853	0.0111308	0.191164	0.78541	1.34761	1.00971	-1.27115	-1.24202	-0.499211	-0.321519
Gpx3	1	0.744161	0.0492932	-0.48448	-0.46803	1.55965	1.67552	-0.586758	-0.612506	-0.538122	-0.545275
Gstm1	1	-0.842641	0.0202082	1.37863	1.21352	0.234448	0.538745	-0.554949	-0.470346	-1.25497	-1.08508
Gsto1	1	0.967362	0.0151699	0.795252	-0.459997	1.39731	0.915664	-1.41669	-1.15772	0.0496904	-0.123504
Hadh	1	1.22078	0.00866209	0.385678	1.04024	1.01851	0.972342	-1.37432	-1.25753	-0.456295	-0.328641
Hdac10	1	0.207706	0.0455987	-0.0641059	0.0297957	1.56834	1.47444	-0.959783	-0.844211	-0.56973	-0.634739
Hexa	1	0.724184	0.00669265	1.20876	0.740345	0.625703	1.07716	-1.09707	-1.0505	-0.764725	-0.739662
Hgs	1	-0.415652	0.0394119	-0.750289	0.400974	0.848688	0.986446	0.361615	0.824088	-1.65556	-1.01597
Hibch	1	0.397267	0.0267172	-0.413183	-0.114117	1.8062	1.08215	-1.18446	-0.964093	0.0118052	-0.224299
Hnrnph3	1	-0.31873	0.0459565	-1.1853	0.294029	1.79174	0.799392	-0.0183768	0.0918841	-1.08423	-0.689131
Hpgds	1	-1.94254	0.0417555	1.00746	1.75539	0.379064	0.0869284	-0.557668	-0.690609	-0.950906	-1.02966
Hs2st1	1	-0.71944	0.00440118	0.471376	1.65681	0.686084	0.407871	-0.354193	-0.36629	-1.19186	-1.3098
Hs6st1	1	0.290305	0.0275171	0.388819	1.86717	0.783492	0.0275936	-1.17649	-0.969122	-0.46073	-0.46073
Hsd17b11	1	0.73121	0.0414869	0.791452	0.710186	0.904574	1.09961	-1.41509	-1.17844	-0.587474	-0.324821
Iars2	1	-0.575883	0.0460889	-0.153508	1.0429	1.2518	0.745382	0.169333	-0.375065	-1.38157	-1.29928
Idh1	1	0.619828	0.0177281	0.523412	1.23941	0.938945	0.933085	-1.04336	-1.13446	-0.745562	-0.711467
Ifngr1	1	2.43999	0.0238369	-0.37511	-0.41602	1.44129	1.69452	-0.882257	-0.878302	-0.199606	-0.384519
Il10rb	1	-0.63895	0.0145056	1.09074	1.39941	0.022147	0.579974	-0.341894	-0.159181	-1.38419	-1.20701
Il7r	1	2.9423	0.0268079	0.524042	1.83604	0.308483	0.191964	-1.20859	-1.27734	-0.0142735	-0.360334
Kat7	1	-0.556325	0.0115915	-0.616233	0.148087	1.21336	0.898076	0.367829	0.697442	-1.23247	-1.47609
Kdm3a	1	-0.977053	0.00015428	-0.718573	0.361614	1.82492	0.86712	-0.0960018	-0.11906	-1.05735	-1.06267
Kdm6a	1	-0.972856	0.0377914	-0.801224	0.545674	1.52378	0.974598	0.20895	-0.139801	-0.993638	-1.31834
Kmt2a	1	-1.64205	0.0229194	-0.770853	0.37486	1.99436	0.270411	0.26718	-0.0698573	-0.988366	-1.07774
Kmt5c	1	0.987996	0.0361873	-0.159469	0.334175	1.42202	1.356	-1.28794	-1.06245	-0.429653	-0.172674
Krr1	1	-0.722954	0.00981283	-0.367317	1.39444	1.15155	0.771837	-0.268112	-0.309162	-1.09939	-1.27385
Laptm5	1	0.728578	0.0220774	0.263061	0.745894	0.972949	1.33975	-1.41508	-1.16026	-0.426655	-0.319663
Lclat1	1	-0.712019	0.00404087	-0.20345	1.43965	0.060066	0.137571	0.80411	0.556095	-1.35052	-1.44352
Lpgat1	1	-1.24572	0.00493254	-0.667328	0.82866	0.802778	0.328272	0.844189	0.666465	-1.27815	-1.52489
Man1b1	1	-0.730173	0.0064472	-0.503634	1.11915	0.875038	0.493753	0.314735	0.551875	-1.51729	-1.33363
Man1c1	1	1.02237	0.00219336	0.350949	1.00958	1.09747	1.1387	-1.08838	-1.05909	-0.717293	-0.731941
Man2b1	1	0.973226	0.00898835	1.01965	0.149279	1.4289	0.891263	-0.997962	-0.986239	-0.730333	-0.774557
Manba	1	0.877588	0.040919	0.461521	1.36426	0.939163	0.509286	-1.31292	-1.33202	-0.104484	-0.524809
Mapk1	1	-0.320483	0.00861695	-1.41304	0.903664	0.893603	0.760285	0.39555	0.594268	-0.960261	-1.17407
Mapk14	1	0.665981	0.0212245	0.035185	0.162411	1.3114	1.32393	-1.25158	-1.36101	0.0582572	-0.278596
Mapkapk3	1	-1.10338	0.0466245	0.340481	1.51669	0.499114	0.704176	-0.406255	0.0425601	-1.48187	-1.2149
Mccc1	1	-0.609416	0.000594354	-0.48426	1.01003	1.75717	0.387408	-0.262884	-0.221376	-1.09304	-1.09304
Mccc2	1	0.700986	0.0399428	0.778664	0.67513	1.02024	0.882199	-1.36104	-1.41281	-0.0668659	-0.515515
Mcu	1	-0.95818	0.00280041	0.278628	0.707287	0.692999	0.864462	0.407226	0.207185	-1.57889	-1.57889
Mia3	1	-0.269575	0.0391764	-0.574373	-0.376313	1.76633	1.20096	0.13144	-0.203461	-1.06412	-0.880465
Micu1	1	-0.465053	0.037115	0.828885	1.51953	-0.425644	0.356798	-0.119661	0.470448	-1.29988	-1.33048
Micu2	1	-0.713188	0.00887584	-0.313356	1.44855	0.0699352	0.165758	0.490319	0.879793	-1.37977	-1.36123
Mitf	1	-1.45039	0.00542158	0.157849	1.90269	0.409273	-0.206054	0.193767	0.0321369	-1.30438	-1.18528
Msto1	1	-0.567648	0.000780915	0.354803	1.22674	0.336251	-0.350165	0.633079	0.707287	-1.40762	-1.50038
Mtmr3	1	-0.474841	0.0222187	-0.597727	0.0360077	1.96355	0.821181	-0.0627562	-0.133537	-0.879205	-1.14751
Myadm	1	0.974963	0.00101335	1.11459	1.55964	-0.0533286	0.215263	-1.23754	-1.30416	-0.16034	-0.134119
Nadsyn1	1	-0.442222	0.0382001	-0.836139	-0.122281	1.10714	1.8871	-0.307355	-0.0561833	-0.875798	-0.79648
Ncl	1	-0.525003	0.0457439	0.237882	0.697136	0.97117	1.04632	-0.249458	0.201445	-1.67428	-1.23021
Ncoa6	1	-0.717622	0.0406965	-0.439978	0.247912	1.91209	0.921619	-0.213045	-0.432886	-0.910391	-1.08532
Ndfip2	1	-0.239951	0.0337053	-1.72212	0.37218	1.05977	1.10392	0.164012	0.567733	-0.700203	-0.845291
Nmnat3	1	0.576441	0.0118456	-0.169655	0.175406	1.16458	1.23359	-1.5499	-1.25084	0.106394	0.290426
Nol8	1	-0.865125	0.036124	-1.04681	-0.353807	1.25763	0.806763	0.99045	0.464437	-0.829724	-1.28894
Nrp1	1	1.06026	0.0102304	0.654079	1.28489	0.987302	0.7371	-1.01962	-1.0291	-0.785719	-0.828936
Nsmaf	1	-0.671009	0.0161017	-0.490768	0.401538	1.74892	0.861075	-0.133846	-0.0446153	-1.03954	-1.30277
Nt5c2	1	0.509442	1.81e-05	-0.715426	0.237562	1.82861	0.77978	-1.10977	-1.11524	0.0431309	0.0513463
Nudt4	1	-0.582464	0.0380189	-0.353042	0.659975	1.07289	1.05087	0.280094	0.0874002	-1.70189	-1.09629
Nup85	1	0.330425	0.0114172	0.183261	1.05645	0.754604	1.27205	-1.21815	-1.40141	-0.269501	-0.377302
Orc3	1	-0.535468	0.0140643	-1.10761	0.325064	1.69695	0.724475	0.355454	0.0689201	-0.990387	-1.07287
Osbpl8	1	-1.35705	0.0212487	0.525129	1.95373	0.594793	-0.169319	-0.330569	-0.490358	-0.993108	-1.0903
P2rx4	1	-0.778507	0.0400115	0.669004	1.31387	0.489638	0.898668	-0.550494	-0.205523	-1.22383	-1.39133
Paics	1	0.394341	0.00503938	0.0503677	0.952847	0.704458	1.11292	-1.55588	-1.38477	-0.00758966	0.127644
Pank2	1	-0.741129	0.0200181	-0.907774	0.213594	1.1807	0.33819	0.842509	0.812843	-0.943373	-1.53669
Papolg	1	-1	0.0211167	-1.14569	0.605025	1.38312	0.570697	0.662238	0.204536	-1.09992	-1.18001
Pccb	1	0.834591	0.0171907	0.83897	0.987914	0.652791	0.866897	-1.54723	-1.26486	-0.212943	-0.321547
Pcf11	1	-0.785046	0.0262928	-0.831024	0.530502	1.73678	0.822108	0.100436	-0.226834	-1.03871	-1.09326
Pdcd11	1	-0.433978	0.00990424	-0.408668	0.334828	2.06116	0.294088	0.00891176	-0.118399	-1.16744	-1.00448
Pds5b	1	-0.636073	0.00045221	-0.84032	0.497402	1.66536	0.741858	0.130716	0.123926	-1.13231	-1.18663
Pdxk	1	0.767406	0.00931833	0.604832	1.07076	0.973237	1.03553	-1.08178	-1.03081	-0.792338	-0.779439
Phkb	1	-0.219781	0.0164427	-1.39714	1.29169	1.39714	-0.226705	0.226705	0.268883	-0.648483	-0.912094
Pi4ka	1	-1.09062	0.00537931	-0.636904	1.51375	0.582212	0.0917425	0.40402	0.642197	-1.23676	-1.36026
Pibf1	1	-0.630766	0.00529743	-0.814772	0.77643	0.642232	1.44742	0.201297	0.239639	-1.35156	-1.14068
Pigm	1	-0.356709	0.00631809	-1.22721	0.427835	1.73949	0.95137	-0.112588	-0.140735	-0.7656	-0.872559
Pik3c3	1	0.546341	0.0261634	0.298248	0.58859	1.48261	1.00254	-1.22246	-1.16496	-0.380176	-0.604401
Pikfyve	1	-0.960523	0.00371743	-0.581654	0.717796	1.48958	0.760986	0.161962	0.0267589	-1.23701	-1.33841
Polr2a	1	-1.09637	0.00707714	-0.725239	0.553463	1.64961	0.686996	0.0615898	0.189207	-1.11485	-1.30078
Pom121	1	-1.34064	0.00638407	-0.825656	0.164803	1.42419	0.407498	0.623956	0.715787	-1.10771	-1.40288
Ppard	1	-0.935149	0.0485129	-0.267368	0.709344	0.469258	0.365585	0.360128	1.26591	-1.70243	-1.20043
Ppp3ca	1	0.802639	0.00543497	0.486047	0.940788	0.931949	1.00758	-1.45274	-1.30247	-0.280039	-0.331111
Prpf18	1	-0.185979	0.0274627	-1.8955	-0.015004	1.01955	1.26533	0.253638	0.390817	-0.63231	-0.386531
Prps2	1	0.721986	0.0428657	-0.440201	0.398033	0.94493	1.39471	-1.20688	-1.45221	0.479812	-0.118196
Psmf1	1	-0.701792	0.0425249	0.193456	-0.0738652	0.545196	1.72	-0.179387	0.432639	-1.28385	-1.3542
Ptafr	1	-1.13025	0.0462108	0.428142	1.71611	0.635026	0.606639	-0.644768	-0.586552	-1.17593	-0.978669
Ptbp2	1	-0.898717	0.00665719	-0.651988	0.160656	1.77442	1.00788	-0.0698816	-0.0468278	-1.1707	-1.00356
Ptgr1	1	1.25149	0.0257385	0.694578	2.02665	0.0627975	0.0749764	-0.917605	-1.0942	-0.459373	-0.387822
Pttg1ip	1	-0.377178	0.0274238	-0.130119	0.658013	0.971571	1.60857	-0.436615	-0.361757	-1.27701	-1.03266
Pus7	1	-0.767741	0.00348108	-0.0498057	-0.0821122	2.1578	0.208646	-0.0390369	-0.0605745	-1.00823	-1.12669
Rab29	1	-0.679967	0.00273679	1.35818	0.325877	-0.44398	0.390032	0.48918	0.699141	-1.4063	-1.41213
Rab5a	1	-0.342137	0.0201123	-1.58226	0.00258624	1.1695	0.98329	0.7557	0.370867	-0.783632	-0.916047
Rad52	1	-0.458106	0.0449117	-0.0133991	0.665489	1.38011	1.0764	-0.352843	-0.209919	-1.47837	-1.06746
Rarg	1	0.517788	0.0334351	0.414406	0.714533	0.940782	1.36558	-1.33095	-1.14625	-0.587556	-0.370541
Rb1	1	-0.358492	0.043091	-0.466037	0.484194	1.54539	1.35171	-0.457967	-0.562876	-0.869532	-1.02488
Rbm39	1	-0.351183	0.000700081	-0.932954	0.481016	1.6946	1.12192	-0.273782	-0.300643	-0.886216	-0.903944
Rbm6	1	-0.331851	0.0341581	-1.61977	0.34194	1.27888	0.525981	0.852235	0.34194	-0.967261	-0.75394
Ripk1	1	-0.725727	0.034974	-0.387804	0.612456	1.60865	0.612456	-0.0299875	0.177383	-1.05464	-1.53851
Rmnd1	1	0.290219	0.0117533	-0.281057	1.05663	1.24163	1.05663	-1.27721	-1.1349	-0.266826	-0.394903
Rnasel	1	1.5835	0.0467588	0.355203	0.923092	1.249	1.08169	-1.00838	-0.975685	-0.77567	-0.849245
Rnf168	1	-0.494711	0.0177567	-1.41105	0.697671	1.25401	0.374634	0.598965	0.527179	-0.809837	-1.23158
Rnh1	1	0.746352	0.0463696	-0.283731	0.214569	1.45592	1.25132	-1.44313	-1.02348	-0.232581	0.0611187
Rrm2b	1	-0.854802	0.016876	-0.641124	0.58371	1.42578	1.02601	0.149915	-0.0542244	-1.10894	-1.38113
Rtn4	1	-0.436602	0.0214239	1.12908	1.67828	0.218756	0.23254	-0.673804	-0.574103	-0.978266	-1.03248
Scaf11	1	-0.592672	0.00184527	-1.08342	0.29672	1.65796	0.821888	0.244203	0.17068	-1.0141	-1.09393
Sdcbp	1	-1.42751	0.00139667	0.364658	1.30325	0.147757	0.486704	0.44021	0.299276	-1.52705	-1.5148
Sepsecs	1	-0.659268	0.0467244	-0.976126	0.0744617	1.43914	0.984249	0.45354	0.269416	-0.802833	-1.44185
Sgpl1	1	-0.832907	0.0321946	0.500375	1.45887	0.900737	0.55993	-0.390774	-0.586902	-1.12882	-1.31342
Sh3glb1	1	-0.350565	0.00967006	-0.423381	0.0709861	1.22197	1.71888	-0.200282	-0.269578	-0.985355	-1.13324
Sh3pxd2b	1	-1.3845	0.0152041	-0.761248	-0.365145	1.75591	1.14306	0.123333	0.0288001	-0.841762	-1.08295
Sidt2	1	0.549787	0.0158846	-0.0282746	0.360784	1.44096	1.44305	-1.02076	-0.933757	-0.623346	-0.638657
Slc23a2	1	-1.88571	0.0276635	-0.149291	1.12362	0.784388	-0.160962	0.967234	0.281757	-1.36385	-1.4829
Slc2a8	1	0.762871	0.0158643	1.13203	1.05677	0.71183	0.686744	-1.24492	-1.17593	-0.511138	-0.655385
Slc38a6	1	-0.714468	0.0221143	-1.181	0.327152	1.23877	0.690537	0.869079	0.341855	-1.1642	-1.12219
Slc6a8	1	-2.14644	0.015774	0.0641297	1.3462	0.739401	0.395971	0.0451673	0.346458	-1.6172	-1.32012
Slc9a1	1	-0.356034	0.0397652	0.451751	1.19827	1.00757	0.954083	-0.748266	-0.657567	-1.03432	-1.17153
Smcr8	1	-1.16303	0.0466376	-0.317601	0.839174	1.60849	0.125736	0.358581	-0.0344611	-1.03104	-1.54889
Smpd2	1	1.05733	0.0422917	0.165956	0.425713	1.09675	1.01017	-1.65956	-1.27714	-0.158741	0.396852
Smpdl3a	1	0.707601	0.0335654	-0.374553	-0.124134	1.41281	1.65545	-0.918422	-1.01976	-0.203812	-0.427579
Smug1	1	-0.421701	0.000330415	-0.837692	0.696772	1.33874	1.30743	-0.180065	-0.21138	-1.0569	-1.0569
Soga1	1	-1.91318	0.00632965	-0.795095	0.913619	1.52928	-0.103708	0.492202	0.33417	-1.08482	-1.28565
Spop	1	-0.584188	0.0426047	-1.06271	-0.679329	1.66301	1.2219	0.136763	0.160864	-0.905212	-0.53528
Sptlc1	1	-0.510047	0.00830701	-0.282039	1.68171	0.271018	0.154796	0.291056	0.559569	-1.42823	-1.24788
Srsf11	1	-0.383212	0.0425655	-0.994076	0.311934	1.59624	1.23631	-0.038849	-0.245663	-0.799832	-1.06606
Srsf2	1	-0.672727	0.00248956	-1.48096	0.129079	1.27552	0.937444	0.575939	0.438701	-0.960457	-0.915268
Srsf4	1	-0.340075	0.0111486	-1.04796	0.426469	1.84946	0.837938	-0.225022	-0.0878656	-0.910802	-0.842224
St6galnac6	1	1.31597	0.0040777	0.9537	1.52586	0.0368865	0.167538	-1.44308	-1.28314	0.0594127	-0.0171762
Stat5b	1	-1.13967	0.0213672	-0.208881	0.42817	1.03811	0.315863	0.416552	0.980023	-1.3242	-1.64563
Stk38	1	-0.256392	0.033695	-1.24941	0.323141	1.76189	0.874856	0.0125953	-0.0402636	-0.995027	-0.687785
Stn1	1	0.433128	0.0351473	0.774187	1.55635	-0.215495	0.901887	-1.3648	-1.02959	-0.279346	-0.343196
Suclg2	1	0.39801	0.00740656	1.11529	1.24081	0.686431	0.550452	-1.11267	-1.14405	-0.631516	-0.704735
Tab3	1	-1.05931	0.00926769	-1.05553	0.476275	1.33872	0	0.939678	0.592126	-1.08127	-1.21
Taf1	1	-0.991059	0.0228569	-0.800323	0.638408	1.6284	0.53432	0.379344	0.00693922	-1.08946	-1.29763
Tbxas1	1	-0.593183	0.00772399	0.338366	0.969106	0.911107	1.30169	-0.554276	-0.641275	-1.13789	-1.18683
Tcn2	1	1.60923	0.0126996	-0.4525	-0.618525	1.37052	1.58603	-1.10423	-0.888072	0.00260432	0.104173
Tfe3	1	-0.451739	0.0376007	0.649837	1.53487	0.469116	0.567077	-0.297684	-0.309507	-1.10671	-1.507
Tgfb1	1	-0.399219	0.019144	1.06258	1.38404	-0.0764515	0.864972	-0.450099	-0.417396	-1.28785	-1.0798
Tgfbr2	1	-0.75772	0.0495969	1.18136	1.85886	-0.165496	-0.315034	-0.452364	-0.23823	-0.850114	-1.01898
Timp2	1	1.72894	0.0274494	0.478435	0.700664	1.07767	1.35514	-0.981093	-0.965598	-0.810092	-0.855121
Tle6	1	-0.479301	0.00968518	1.60999	1.48524	-0.276777	-0.54186	-0.276777	-0.136439	-0.94728	-0.916094
Tmem106a	1	-1.44632	0.00438656	0.93462	1.29769	0.432489	0.561432	-0.294524	-0.1669	-1.34015	-1.42465
Tollip	1	-0.486113	0.00982855	-0.243122	0.766153	1.21891	1.39247	-0.480821	-0.405361	-1.06752	-1.18071
Top3b	1	-0.362035	0.0169491	-0.939823	0.314747	1.39262	0.977371	0.517952	0.120377	-1.20487	-1.17837
Tpp1	1	-0.0967605	0.0417958	0.315719	1.40211	0.9332	0.920318	-0.786988	-0.838517	-0.994819	-0.95102
Trim26	1	-0.824858	0.0260089	-0.783848	-0.0878998	1.0841	0.927025	0.528305	0.854531	-0.984417	-1.53779
Trrap	1	-0.65244	0.00616702	-0.865979	0.433631	2.00009	0.434914	0.0359221	-0.110332	-0.964765	-0.963482
Tsc1	1	-0.998823	0.0186509	-0.194466	1.14559	1.54785	0.571283	-0.366517	-0.427099	-1.04018	-1.23647
Ttf1	1	-0.620274	0.00326301	-0.904928	0.559025	1.54987	0.193037	0.4162	0.594731	-1.1638	-1.24414
Ubap2	1	-0.50261	0.032279	-0.839032	0.415229	1.28733	0.973768	0.199653	0.464224	-0.990916	-1.51026
Ucp2	1	1.39528	0.0116875	-0.0788073	-0.297773	0.986699	1.66667	-1.33768	-1.1478	0.216472	-0.00778158
Ugcg	1	-0.86977	0.0460065	-0.472333	-0.389442	1.65995	1.417	-0.0693135	-0.277969	-0.801036	-1.06686
Ulk1	1	1.1225	0.0429206	-0.184874	0.202957	1.4434	1.49265	-1.07288	-1.03287	-0.291066	-0.557315
Utp15	1	-0.66377	0.0152603	-0.896635	0.0744646	0.931317	0.914996	0.678342	0.833391	-1.50867	-1.0272
Vps13d	1	-0.969853	0.0489566	-0.985168	0.109161	1.57491	-0.137244	1.1437	0.33926	-0.972485	-1.07213
Vps35	1	-0.685465	0.0237934	-0.849719	1.43387	0.387522	0.234339	0.407553	0.855316	-1.42356	-1.04532
Vsir	1	1.3556	0.0139358	0.797743	0.89405	0.912541	0.655466	-1.49462	-1.40011	-0.0392291	-0.325839
Wdr45	1	0.921186	0.00087359	0.474276	0.628408	0.980342	1.44788	-1.11328	-1.10557	-0.668868	-0.643179
Wdr81	1	-0.453642	0.0411321	0.043708	1.11068	1.46035	0.773008	-0.72855	-0.575697	-1.01328	-1.07022
Xrn1	1	-1.26548	0.0383189	-0.955087	0.285902	1.40454	0.0661694	1.05247	0.438216	-0.920129	-1.37208
Zbtb7a	1	-0.185581	0.0497646	-1.26451	1.33684	1.21417	0.570781	-0.21379	0.212054	-0.956701	-0.898842
Zcchc8	1	0.0722235	0.0227325	-0.406077	0.898588	1.68139	0.894239	-0.871408	-0.875757	-0.62787	-0.693103
Zfp36l2	1	1.24726	0.0235422	-0.0559783	0.617359	1.46128	1.27512	-1.01135	-0.997172	-0.588895	-0.700353
Abcc1	2	-1.82184	0.00984551	-0.086089	1.33268	-0.236624	-0.422692	1.12659	0.770602	-1.36983	-1.11464
Abhd5	2	-0.603659	0.00256745	-1.45434	0.495051	0.506255	-0.390019	1.3129	1.11684	-0.821351	-0.765334
Acad9	2	-0.888885	0.00391404	-1.36124	0.176593	0.19131	-0.198668	1.50104	1.25087	-0.728448	-0.831461
Acadsb	2	-0.436508	0.00514185	-1.7609	-0.334934	0.502138	0.0772925	1.35183	1.11627	-0.440094	-0.511603
Acp2	2	-0.913282	0.000457652	-0.768288	-0.425707	-0.951641	-0.873588	1.49524	1.52391	-0.028915	0.028986
Acsl4	2	-0.830561	0.01812	-1.21811	-0.820466	-0.11765	-0.409462	1.70618	1.28182	-0.306711	-0.115595
Actg1	2	-0.726276	0.025034	0.827249	0.794113	-1.29343	-0.891238	0.754827	1.25404	-0.599169	-0.846396
Adar	2	-2.16899	0.00214077	-0.633057	-0.423718	-0.505756	-0.630228	1.67321	1.5551	-0.596988	-0.438569
Adsl	2	-0.301152	0.0282895	-0.920859	-0.274971	-1.11743	-0.79917	1.21338	1.63461	0.0620147	0.202425
Ago1	2	-1.28321	0.0185254	-0.900417	-0.213161	-0.154284	-0.616736	1.83469	1.26947	-0.513969	-0.705587
Agrn	2	-1.8363	0.0187976	-0.857134	-0.678982	-0.385738	-0.551542	1.83322	1.3217	-0.416606	-0.264912
Akt3	2	-1.95308	0.00226425	-0.78114	0.162862	0.545565	-0.224945	1.27185	1.31948	-1.03287	-1.2608
Alkbh1	2	-0.820205	0.0144201	-1.47225	-0.297654	0.225576	0.332358	1.56035	1.06915	-0.703425	-0.714103
Anpep	2	-1.73671	0.00111827	-0.201812	1.33366	-0.263479	-0.357276	0.992412	0.967279	-1.30846	-1.16232
App	2	-0.955661	0.0216304	-0.508012	0.20723	-0.772916	-0.611916	1.21875	1.81543	-0.538875	-0.809694
Arf4	2	-0.30226	0.0471001	-1.21751	-0.143509	-0.991603	-0.187951	1.34528	1.53786	-0.521263	0.178692
Arsb	2	-1.62311	0.0358548	0.931767	1.21038	-0.146028	-0.686147	0.274337	0.936655	-1.1114	-1.40957
Asns	2	-1.43635	0.0274082	1.41031	1.1392	-0.598707	-0.821159	0.214631	0.715147	-1.06447	-0.994949
Ass1	2	-2.12308	0.0287519	-0.66238	-0.606007	-0.713467	-0.696512	1.31881	1.81296	-0.415088	-0.0383158
Atg9a	2	-0.655641	0.0455448	-1.17571	-0.902961	-0.449286	-0.700428	1.45993	1.32491	0.471565	-0.0280171
Atp11a	2	-1.29893	0.0454849	-1.10253	-0.522439	0.172958	-0.2633	1.85142	1.07043	-0.367906	-0.838636
Atxn2	2	-0.404569	0.0133439	-1.80367	-0.160821	1.11585	0.571532	0.749672	0.828845	-0.487411	-0.814
B4galt1	2	-0.12682	0.00777147	-1.68728	-1.43987	0.201451	0.140635	0.81997	0.853833	0.537317	0.573944
Bms1	2	-0.789099	0.0169368	-1.09993	0.0026937	0.814396	0.606083	1.14123	0.835946	-1.38726	-0.913165
Bnip2	2	-0.290187	0.0303784	-1.75326	0.441454	0.281745	0.500701	1.33273	0.701625	-0.743484	-0.761516
Btbd10	2	-1.06514	0.00409719	-0.748602	0.193928	-0.465009	-0.590124	1.59521	1.47844	-0.598465	-0.865376
Btg2	2	-0.317557	0.0413234	-1.5974	-1.12164	0.692898	0.571192	0.858862	1.17419	-0.0650024	-0.513104
Caprin1	2	-0.696246	0.0232065	-1.15528	0.696549	-0.0843863	-0.224919	1.50861	1.05411	-0.647407	-1.14728
Casp8	2	-0.971457	0.0176212	-0.398321	-0.305974	-0.779114	-0.634322	1.30156	1.86819	-0.545394	-0.506631
Ccl3	2	-3.53495	0.00902834	-0.593228	-0.577231	-0.602584	-0.598888	1.48365	1.72996	-0.570705	-0.270972
Cers2	2	-0.418621	0.00611623	-1.28946	0.215888	-0.633569	-0.0998394	1.2965	1.61035	-0.562155	-0.537724
Chuk	2	-0.795821	0.0372717	-1.56838	-0.149469	0.654718	0.136838	1.4547	0.898922	-0.46104	-0.966289
Cln5	2	-1.1834	0.00922163	-0.894476	-0.577691	-0.641455	-0.628566	1.71985	1.41798	-0.277865	-0.117777
Coa5	2	-1.35787	0.00455653	-0.738932	-0.34353	-0.685875	-0.671347	1.46294	1.72949	-0.385849	-0.3669
Coq10b	2	-0.79242	0.00113316	-0.986267	-0.702789	-0.918773	-0.588048	1.45704	1.47729	0.174643	0.0868995
Coq2	2	-1.18793	0.00735067	-0.59167	-0.145961	-0.580619	-0.628505	1.40481	1.77685	-0.657974	-0.576936
Coq3	2	-0.660396	0.0260821	-0.836636	-0.687189	-0.527068	-0.900685	1.34102	1.69329	-0.228174	0.145444
Cox15	2	-0.405479	0.00245845	-0.951848	0.979926	-1.06416	0.0365016	1.12593	1.30563	-0.749686	-0.682298
Cox18	2	-1.03855	0.011862	-0.781264	-0.768887	-0.880275	-0.546111	1.42175	1.63214	-0.174817	0.0974646
Csf2rb	2	-0.812142	0.022834	-0.822921	-0.112109	-1.07068	-0.926073	1.62122	1.27995	-0.124641	0.155249
Csnk1g3	2	-0.691672	0.0245972	-1.0801	-0.204846	-0.311924	-0.721616	1.8343	1.23373	-0.428314	-0.321236
Csnk2a1	2	-0.213497	0.0067498	-2.05853	-0.0637954	0.0548102	-0.0422308	1.06116	1.26602	-0.0853601	-0.132084
Cstf3	2	-0.325252	0.0260738	-1.51425	-0.261329	-0.683826	-0.654688	1.41409	1.26112	0.386985	0.0519016
Ctbs	2	-0.529091	0.0394049	-1.42888	0.0449333	1.06342	0.248631	1.2791	0.62008	-0.721929	-1.10536
Ctsh	2	-2.00387	0.0339982	-0.59602	-0.499064	1.01991	0.0920377	0.711711	1.51359	-1.25504	-0.987122
Cyfip1	2	-1.32349	0.00124253	-0.568569	-0.209617	-0.541492	-0.804211	1.6682	1.5277	-0.563081	-0.508927
Dcakd	2	-0.770762	0.0131053	-0.796988	-0.0260144	-0.943615	-0.867936	1.31728	1.70513	-0.158452	-0.2294
Dck	2	-3.17756	0.0109146	-0.453929	-0.234479	-0.535046	-0.621957	1.81807	1.36324	-0.598056	-0.737838
Dcp2	2	-1.24496	0.0274103	-0.974559	-0.223534	0.339123	-0.441258	1.76534	1.11706	-0.597823	-0.984344
Ddx10	2	-0.639221	0.0285411	-1.17951	-0.248019	-0.0738378	0.138209	1.31961	1.54681	-1.11135	-0.391908
Ddx58	2	-3.36239	0.00182464	-0.5509	-0.44231	-0.583001	-0.601034	1.70055	1.53232	-0.564375	-0.491255
Dhx30	2	-0.356144	0.0114966	-1.28554	-0.107128	-0.0178547	-0.0982009	1.22305	1.68727	-0.678479	-0.723115
Dhx8	2	-0.476298	0.0435415	-0.923499	-0.349916	-0.281336	-0.692819	1.21497	1.8696	-0.686584	-0.15041
Dis3	2	-0.703315	0.00917279	-1.21906	0.667225	0.24582	0.366221	1.26923	0.887961	-1.0184	-1.199
Dlg4	2	-0.687098	0.0474315	-1.17984	-0.786768	-0.0207873	-0.222361	1.05763	1.88408	-0.403777	-0.328187
Dnajc1	2	-2.5927	0.000592255	-0.636291	-0.502317	-0.442471	-0.537681	1.64467	1.58958	-0.602967	-0.512518
Dnajc10	2	-0.919137	0.0377544	-1.07003	-0.537733	-0.605157	-0.590076	1.76535	1.2712	-0.331023	0.0974773
Dnm1l	2	-1.02931	0.00342359	-1.00494	-0.379512	-0.656884	-0.683657	1.64776	1.46678	-0.146049	-0.243503
Dot1l	2	-0.753234	0.00190603	-0.716169	1.67363	-0.522856	-1.04396	0.869559	0.925592	-0.534063	-0.651732
Dph1	2	-0.734569	0.0476865	-0.593231	0.960965	-0.315696	0.378142	1.46053	0.544663	-1.42584	-1.00953
Dtx3l	2	-2.64774	0.00139547	-0.558674	-0.397056	-0.484472	-0.563757	1.69279	1.53626	-0.641008	-0.584086
Dusp16	2	-3.57568	0.00622191	-0.587814	-0.551157	-0.563741	-0.552799	1.76809	1.45733	-0.544045	-0.425866
Dync1h1	2	-1.63605	0.0108898	-0.789312	0.214191	1.31396	-0.0721238	1.10086	0.661265	-1.23171	-1.19713
Ece1	2	-1.17262	0.0413506	0.242171	-0.155238	-0.581033	-1.04941	1.0086	1.88148	-0.758448	-0.58813
Eif2ak2	2	-2.99436	0.0206698	-0.568256	-0.306901	-0.532349	-0.61417	1.9052	1.27359	-0.60122	-0.555894
Eif3e	2	-0.644985	0.0251386	-0.706677	-0.215541	-0.458814	0.191443	1.17524	1.77807	-1.11519	-0.648536
Eif4e	2	-0.492926	0.0330778	-0.797057	-0.475843	-1.18594	-0.988342	1.20512	1.37475	0.298318	0.569004
Eif4g1	2	-0.391724	0.00762555	-1.58035	0.0198325	-0.193858	-0.784187	1.42705	1.32699	0.0126856	-0.228163
Eng	2	-1.98457	0.0215559	0.397082	0.181748	-0.668155	-0.565252	1.00688	1.70433	-1.09882	-0.957808
Enpp4	2	-1.72792	0.0186363	-0.624127	-0.617065	-0.620596	-0.592347	1.8512	1.33565	-0.281608	-0.451102
Erap1	2	-1.90822	0.0158283	-0.733634	-0.085069	-0.516343	-0.565978	1.8507	1.29258	-0.629952	-0.612304
Ercc6	2	-1.30608	0.0304211	-0.843539	1.67119	-0.0034543	-0.600357	1.09087	0.510545	-0.815905	-1.00935
Erlin1	2	-1.20551	0.0193108	-0.864177	0.242278	0.275651	-0.147934	1.66706	0.989327	-1.05672	-1.10549
Esf1	2	-0.590174	0.00897429	-1.2115	0.0269744	-0.282645	-0.639176	1.34989	1.66889	-0.357704	-0.554734
Etnk1	2	-1.97982	0.00759911	-0.770969	-0.406694	-0.108564	-0.356846	1.75787	1.37538	-0.677983	-0.81219
Exoc1	2	-0.998128	0.00167376	-0.846261	0.157275	0.00598844	-0.326843	1.55164	1.37766	-0.911818	-1.00763
Exosc10	2	-0.285491	0.0308609	-0.370789	0.261933	-1.26204	-1.06474	1.62263	1.15319	-0.323165	-0.0170087
Faf2	2	-0.670959	0.000195879	-0.975794	-0.0750611	-0.253687	-0.390508	1.57058	1.53638	-0.732558	-0.67935
Fam20b	2	-0.952668	0.0183335	-0.715135	0.342544	-0.285119	-0.664388	1.54712	1.39755	-0.506805	-1.11577
Fam98b	2	-0.720096	0.00859628	-0.781291	-0.515861	-0.881282	-1.00127	1.55122	1.37487	0.0386328	0.21498
Fbxw11	2	-0.445389	0.0148312	-1.25155	-0.214501	-0.469467	-0.790323	1.3067	1.67053	-0.0454785	-0.205906
Fer	2	-0.628374	0.0425585	-0.321896	1.00975	0.0208069	-1.23251	0.990166	1.25454	-0.458977	-1.26188
Foxk2	2	-0.612031	0.0160421	-1.50513	-0.847411	-0.147986	-0.0966522	1.46903	1.32145	0.0798083	-0.273113
Fus	2	-0.797293	0.016237	-0.402108	0.271232	-0.906958	-1.27565	1.43388	1.4202	-0.0514487	-0.489151
Fut8	2	-0.639494	0.0405561	-1.37737	-0.831219	0.851515	0.187278	1.08769	1.24268	-0.226025	-0.934545
Fxr1	2	-0.856186	0.0120078	-0.628104	0.402035	0.307154	0.173546	0.961641	1.39151	-1.47429	-1.13349
Gabpb1	2	-0.878438	0.00195102	-0.714749	-0.170707	-0.292839	-0.548206	1.67237	1.49473	-0.670338	-0.770264
Ganab	2	-0.139851	0.00913825	-1.89828	-0.200282	-0.516398	-0.429692	1.17437	1.10754	0.446401	0.316342
Gatm	2	-4.39611	0.0364304	-0.459288	-0.453001	-0.5828	-0.568254	1.16092	1.99431	-0.554818	-0.537068
Gch1	2	-1.70345	0.00763081	-0.769774	-0.586536	-0.654364	-0.569326	1.67913	1.50601	-0.444806	-0.160333
Gemin5	2	-1.03256	0.0103027	-0.916535	-0.270433	-0.172539	0.121144	1.29587	1.67766	-0.720746	-1.01443
Gfpt1	2	-1.09496	0.00710407	-0.948557	0.0527272	-0.430872	-0.731257	1.70165	1.39061	-0.437263	-0.597042
Ggps1	2	-0.918206	0.0127437	-1.15076	-0.979877	0.0560693	-0.210927	1.27357	1.67941	-0.296366	-0.371125
Golga2	2	-0.587865	0.0272901	-1.04139	0.386899	0.871063	0.189775	0.649731	1.30681	-1.3388	-1.02409
Gpd2	2	-1.35826	0.00139578	-0.802981	-0.6195	-0.712238	-0.773066	1.60621	1.5045	-0.136863	-0.0660633
Gsap	2	-1.32019	0.0447717	-0.765378	-0.569621	-0.825549	-0.837985	1.69482	1.30211	-0.261945	0.26355
Gspt1	2	-0.891222	0.0182495	-0.970552	-0.0563715	-0.689131	-0.554539	1.74402	1.35073	-0.594741	-0.229419
Gsr	2	-0.946082	0.0120252	-0.977803	-0.38122	-0.623385	-0.398878	1.78817	1.36186	-0.424103	-0.344643
Hacd3	2	-0.84621	0.0185856	-0.982004	-0.598145	-0.720595	-0.642172	1.72977	1.3184	-0.124857	0.0196057
Hdac1	2	-0.924838	0.0398996	-0.622708	-0.253582	-0.830342	-0.893401	1.17217	1.89043	-0.178219	-0.284342
Helz2	2	-3.32258	0.0153363	-0.606979	-0.51026	-0.546455	-0.614099	1.86054	1.34342	-0.45389	-0.472284
Hif1a	2	-1.3976	5.5e-05	-0.800656	-0.686843	-0.727709	-0.699446	1.54818	1.56575	-0.0910411	-0.108228
Hinfp	2	-1.56443	0.000631496	-1.0575	-0.188951	0.220269	-0.222357	1.41452	1.52309	-0.823659	-0.865416
Hmgcr	2	-1.88574	0.0448632	-0.701989	-0.513996	-0.683901	-0.676794	1.16245	1.95254	-0.335046	-0.203256
Hmgn5	2	-2.00899	0.00826675	-0.467297	-0.232897	-0.0105179	-0.034559	1.23961	1.67836	-1.00822	-1.16449
Hnrnpa1	2	-0.664554	0.0421622	-0.301189	-0.516303	-0.767173	-1.15126	1.74557	1.24152	0.107701	-0.35886
Hnrnpab	2	-0.539522	0.0203164	-0.720306	0.125214	-1.04019	-1.03719	1.63003	1.26208	-0.239727	0.0200867
Hnrnpdl	2	-0.703458	0.00599583	-1.57026	-0.00618329	0.307103	0.121016	1.20692	1.37887	-0.849466	-0.588001
Hnrnph2	2	-0.766841	0.0228774	-0.881462	0.847668	-0.23562	0.265659	0.849545	1.41841	-0.930276	-1.33393
Hnrnpk	2	-0.297159	0.0387882	-1.04386	1.31239	-0.350275	0.335803	1.06905	0.711001	-0.674017	-1.36009
Hsd17b12	2	-0.833759	0.00912931	-0.593367	-0.102282	-1.13016	-1.07008	1.51333	1.37685	-0.117955	0.123669
Hsp90aa1	2	-1.98016	0.00132052	-0.598043	-0.424366	-0.752153	-0.740831	1.58467	1.61105	-0.409417	-0.270916
Hspa4	2	-0.472531	0.0329869	-0.907079	-0.17475	-1.06111	-1.00166	1.22685	1.54753	0.0288247	0.341393
Hsph1	2	-1.66505	0.00743684	-0.704322	-0.357436	-0.754162	-0.708309	1.68335	1.4913	-0.460438	-0.189973
Htt	2	-1.11648	0.0355941	-1.14989	0.211115	0.924248	-0.449489	1.44955	0.833515	-0.658017	-1.16103
Ide	2	-0.611881	0.0242783	-0.938934	0.983119	0.198833	-0.519175	1.30898	0.972073	-0.706962	-1.29794
Ifnar1	2	-1.04977	0.00152777	-0.0932881	0.676948	-0.654269	-1.08836	1.31918	1.39821	-0.70547	-0.85295
Ikbkb	2	-1.22411	0.00517241	-0.855577	-0.43774	0.0445603	-0.332892	1.60097	1.48835	-0.909943	-0.597729
Ilf3	2	-0.907453	0.00566497	-0.0539946	1.16925	-0.0119457	0.0377484	0.710531	1.0087	-1.34222	-1.51806
Immp1l	2	-0.911318	0.0046912	-0.844574	-0.466093	-0.851583	-0.262834	1.44734	1.70667	-0.396004	-0.332923
Impact	2	-1.2687	0.00656902	-0.933328	0.697441	0.600213	0.533922	0.686392	1.03995	-1.30014	-1.32445
Ino80	2	-0.902593	0.00743044	-1.35662	-0.0470326	1.09641	0.295023	0.964474	0.993793	-1.14161	-0.804441
Inpp5b	2	-2.81798	0.0253095	-0.602883	-0.51178	-0.46378	-0.484351	1.2417	1.93869	-0.553413	-0.564189
Insig2	2	-0.397267	0.0301388	-1.33077	0.445525	0.108842	0.282988	0.840257	1.54845	-1.08696	-0.80833
Ints1	2	-0.585203	0.0260525	-0.636169	0.8295	-0.364899	-1.0451	1.02789	1.60282	-0.538998	-0.875049
Ints12	2	-0.900423	0.00505888	-0.301971	0.194729	0.60112	0.560481	1.03009	0.863016	-1.625	-1.32246
Ints4	2	-1.01142	0.0106642	-0.580645	-0.144243	-0.496722	-0.547076	1.3454	1.81956	-0.685549	-0.710727
Ints7	2	-0.449423	0.0128086	-0.982026	-0.366363	-0.730558	-0.999368	1.35056	1.58468	0.17993	-0.0368531
Ints8	2	-0.942641	0.0137935	-1.20861	-0.0574029	0.760392	-0.208381	1.37688	1.13784	-0.673895	-1.12683
Ist1	2	-0.753297	0.0105391	-1.31931	-0.203659	0.770957	0.823582	0.815162	1.11407	-0.862525	-1.13828
Itgav	2	-1.74395	0.0362186	-0.70607	-0.29519	-0.39791	-0.692582	1.96257	1.16883	-0.424887	-0.614764
Jak2	2	-1.82503	0.0135525	-0.74828	-0.708789	-0.663857	-0.685157	1.66422	1.46412	-0.337671	0.0154114
Kdm4a	2	-1.52056	0.021161	-0.722721	-0.487551	-0.415608	-0.499155	1.56863	1.6135	-0.841079	-0.216023
Kpna1	2	-0.733043	0.0199476	-1.23044	-0.0128569	-0.541034	-0.671689	1.64395	1.3465	-0.0628948	-0.471537
Kpnb1	2	-0.735167	0.0184058	-1.20894	0.195241	0.257211	0.350166	1.48957	0.96705	-0.85825	-1.19204
Ktn1	2	-3.18378	0.0162795	-0.683201	-0.519375	-0.303909	-0.429746	1.30467	1.87391	-0.644025	-0.59832
Lacc1	2	-1.39109	0.0454404	-0.781278	-0.532831	-0.698824	-0.631559	1.41894	1.68149	-0.597926	0.141989
Larp1	2	-1.52255	0.0106962	-0.893289	-0.323988	-0.264686	-0.278918	1.35545	1.77531	-0.789708	-0.580173
Ldlr	2	-1.30117	0.0445951	-0.820238	-0.651551	-0.813639	-0.823538	1.20814	1.74596	-0.0683618	0.223233
Lgals9	2	-1.95756	0.0315522	-0.656728	-0.583812	-0.715747	-0.651779	1.25682	1.88223	-0.382576	-0.148404
Lig3	2	-1.31342	0.0163323	-0.795229	-0.126549	-0.632746	-0.876471	1.74825	1.3608	-0.189043	-0.489011
Lims1	2	-1.1649	0.00996354	-0.862326	-0.42974	-0.548216	-0.765353	1.76102	1.39083	-0.255188	-0.291026
Lrrc8d	2	-1.71174	0.0239259	-0.812822	0.218246	0.689476	-0.0636866	1.52521	0.812318	-1.28607	-1.08267
Lsm11	2	-1.80164	0.00257068	-0.643975	-0.0454256	1.03054	0.531747	0.795394	1.00916	-1.37791	-1.29953
Lyar	2	-0.568341	0.0341932	-0.717999	0.248955	-0.79016	-0.674703	1.69217	1.3025	-0.862321	-0.198442
Map2k1	2	-1.04017	0.00158272	-0.529594	0.0622167	-0.425672	-0.245175	1.45259	1.59261	-1.02295	-0.884024
Mapk8	2	-0.974988	0.0400717	-1.13079	-0.238899	0.627507	1.02249	1.31553	0.512835	-0.990632	-1.11805
Mapk9	2	-0.732542	0.0139384	-1.00298	-0.146666	-0.223188	-0.387163	1.28538	1.79917	-0.605796	-0.718757
Marf1	2	-1.27971	0.00478637	-0.849348	-0.175131	0.473389	-0.271797	1.55263	1.25161	-0.920318	-1.06103
Mark2	2	-0.272867	0.000344653	-1.90214	0.224126	0.928187	0.623094	0.773293	0.73105	-0.705234	-0.672378
Mdm2	2	-1.30098	0.0101349	-0.639021	0.157554	0.697274	0.290858	1.31936	0.838165	-1.2882	-1.37599
Mdm4	2	-1.65077	0.00532574	-1.00782	-0.261623	-0.0424664	-0.344281	1.65922	1.41732	-0.598321	-0.822028
Mecp2	2	-0.868832	0.0124254	-1.17123	-0.227387	1.14722	-0.0051445	1.3091	0.853644	-0.929783	-0.976426
Med1	2	-0.82343	0.0168225	-1.45541	-0.202333	0.768359	-0.00063032	1.30035	1.12386	-0.522535	-1.01166
Metap1	2	-0.509105	0.0223571	-1.06082	-0.387731	-0.839593	-0.889015	1.28792	1.5774	0.0264763	0.285356
Mettl14	2	-0.468737	0.00789689	-0.901962	0.303103	0.361887	0.156144	1.0232	1.43469	-1.1224	-1.25466
Mgat4a	2	-3.32842	0.0176487	-0.514806	-0.44211	-0.512342	-0.601057	1.88973	1.30754	-0.561628	-0.565324
Mllt11	2	-1.82286	0.0248612	-0.830938	-0.520212	0.559689	0.182743	0.936636	1.67525	-0.968473	-1.03469
Mphosph8	2	-0.87051	0.00725582	-1.07369	-0.113554	0.307428	-0.0396978	1.35619	1.43743	-0.741334	-1.13277
Mrpl3	2	-0.328884	0.0263206	-1.02523	-0.172238	-0.65966	-0.622166	1.41188	1.66497	-0.575299	-0.0222621
Mrps22	2	-0.554276	0.00869436	-0.611561	-0.224585	-1.20585	-0.763588	1.53063	1.46153	-0.238405	0.0518272
Msr1	2	-2.46802	0.0241572	-0.321665	0.0107007	-0.652999	-0.621799	1.88989	1.1821	-0.672853	-0.81338
Mthfr	2	-1.7038	0.00170076	-0.52787	0.275748	-0.0216435	-0.449888	1.53669	1.33314	-1.05392	-1.09225
Mtmr2	2	-0.729529	0.0216886	-0.980805	0.492046	0.719988	0.00986285	0.728755	1.39504	-1.13861	-1.22628
Mtor	2	-0.862018	0.0076344	-1.04009	-0.0485923	1.09142	-0.11411	1.16567	1.04337	-0.869748	-1.22791
Mtpn	2	-2.20625	0.0196191	-0.615057	-0.29042	-0.523269	-0.587684	1.89794	1.28081	-0.577667	-0.584655
Mtrr	2	-0.596893	0.0373437	-0.545205	-0.281662	-0.452965	-1.07229	1.87939	1.19418	-0.518851	-0.202599
Myd88	2	-0.355922	0.0498337	-1.00514	-0.691502	-1.10006	-0.584204	1.51429	1.17382	0.503215	0.189576
Naaa	2	-1.88936	0.00260137	-0.410022	-0.656671	0.867463	0.297756	1.18248	1.11947	-1.08429	-1.31619
Nabp1	2	-1.42512	0.0377256	-0.00597022	1.55584	-0.5815	-0.786876	0.555231	1.1833	-0.772547	-1.14748
Naif1	2	-0.707582	0.00214328	0.82307	-0.771397	0.0258363	0.498271	0.911651	1.11834	-1.33241	-1.27336
Nat10	2	-0.670143	0.0370402	-1.21281	0.27511	0.151117	-0.313858	1.74236	0.967405	-0.985488	-0.623841
Nckap1l	2	-0.618423	0.0299546	-0.180042	0.612821	0.527299	-0.74841	0.888631	1.33014	-0.867785	-1.56265
Ncstn	2	-0.707005	0.00154959	-0.933924	-0.0794182	0.0467654	0.175163	1.39051	1.437	-1.11102	-0.925069
Nfkb1	2	-1.54978	0.000879674	-0.684413	-0.471949	-0.608609	-0.673025	1.57724	1.63988	-0.439919	-0.339204
Nfkbiz	2	-1.01649	0.0208542	-0.807225	-0.664138	-0.912051	-0.866452	1.56079	1.33489	0.325419	0.0287616
Nfya	2	-0.763288	0.0049503	-0.292928	1.43898	0.0342106	-0.0320724	0.707731	0.831744	-1.20806	-1.47961
Nfyb	2	-0.38247	0.020006	-1.58623	0.136104	0.116307	1.22493	0.670621	1.06656	-0.952727	-0.67557
Nlrc5	2	-3.15556	0.0010552	-0.553209	-0.330084	-0.448145	-0.592202	1.54481	1.67479	-0.682101	-0.613864
Nmt1	2	-0.504587	0.0494762	-0.898366	-0.600023	-0.922315	-0.883996	1.17156	1.63345	0.117096	0.382595
Noc3l	2	-1.35971	0.0241063	-0.795465	0.642122	-0.162927	-0.392941	1.65802	1.0159	-0.805049	-1.15965
Noc4l	2	-0.862844	0.00309971	-0.879472	-0.416247	-0.180265	-0.390027	1.54153	1.6202	-0.529868	-0.765851
Nol6	2	-0.258704	0.024832	-0.607879	0.434199	0.208416	0.0347359	1.11155	1.31997	-1.63259	-0.868398
Nol9	2	-0.301957	0.0228647	-1.77495	-0.167742	0.0975245	-0.136534	1.54869	1.08057	-0.417405	-0.230158
Nono	2	-0.691105	0.049594	-0.481095	0.541782	0.425041	0.341654	0.423188	1.49239	-1.30292	-1.44004
Nop58	2	-0.677231	0.0192229	-0.666913	-0.202626	-1.07917	-0.911065	1.65052	1.32232	-0.198623	0.085553
Notch2	2	-1.42544	0.0236344	-1.02845	-0.626566	1.42958	0.329421	1.12817	0.618779	-1.04553	-0.805405
Nr1h3	2	-1.17127	0.0274033	-0.647043	-0.602332	-0.840794	-0.9059	1.37988	1.63952	-0.233657	0.210321
Nucks1	2	-0.523247	0.00529936	-0.880989	0.930884	-0.286162	-0.454436	1.14612	1.41222	-0.841856	-1.02578
Nup153	2	-1.17179	0.0163994	-1.05987	0.607135	0.889767	0.136082	1.14885	0.677793	-1.05987	-1.33988
Nup188	2	-0.661973	0.00536582	-0.476143	0.730824	-0.0110731	0.17717	1.24019	1.01872	-1.48379	-1.19589
Nup50	2	-0.58078	0.0262285	-1.05923	-0.269409	-0.653164	-0.376504	1.22991	1.85909	-0.340806	-0.389891
Nup54	2	-1.01142	0.0291343	-0.552529	0.085603	-0.171206	0.00778209	1.06615	1.73541	-1.36187	-0.809338
Nup88	2	-0.46689	0.0328168	-1.81365	0.128792	0.70308	0.263919	1.00036	1.03414	-0.96911	-0.347528
Nup98	2	-1.64497	0.0249773	-0.947801	0.639742	1.01017	-0.0481932	1.06309	0.69266	-0.925121	-1.48454
Nvl	2	-1.32722	0.00656508	-1.12859	-0.27098	0.2817	-0.17569	1.26557	1.63005	-0.783161	-0.818895
Oas3	2	-4.53421	0.00172995	-0.536255	-0.477196	-0.578732	-0.585998	1.53042	1.70443	-0.548737	-0.507936
Olfm1	2	-3.22025	0.00308449	0.0343544	0.278782	-0.84161	-0.867339	1.36526	1.55589	-0.683726	-0.84161
Opa3	2	-0.662578	0.0475139	-0.804346	-0.599917	-1.05156	-0.782952	1.2447	1.59889	-0.0151539	0.410344
Orc2	2	-0.555406	0.0319232	-1.531	-0.349429	-0.219744	-0.00360236	1.6823	1.14915	-0.551161	-0.176516
Orc4	2	-0.549687	0.00538159	-1.86302	-0.197903	0.170606	0.211552	1.3239	1.1533	-0.313916	-0.484522
Osbp	2	-0.621659	0.0215914	-1.44773	-0.241117	0.91351	0.596124	0.700096	1.25826	-0.895042	-0.884097
Pafah1b1	2	-0.599584	0.0110911	-1.09394	0.0888483	0.653868	-0.0458124	1.44934	1.03147	-0.919024	-1.16475
Parp10	2	-2.47276	0.00182986	-0.594846	-0.489035	-0.651278	-0.646937	1.5664	1.65702	-0.495004	-0.346326
Parp14	2	-3.56514	0.00727425	-0.556311	-0.398712	-0.522679	-0.587256	1.79267	1.42549	-0.614403	-0.5388
Parp9	2	-2.24845	0.00132277	-0.587651	-0.469898	-0.593003	-0.662139	1.63003	1.59881	-0.531897	-0.384259
Pctp	2	-0.343554	0.0448969	0.437354	1.48454	-1.29974	-0.782309	0.461993	1.06566	-0.782309	-0.585191
Pdxdc1	2	-0.552929	0.00351016	-1.4084	0.0422981	0.340478	-0.182175	1.23502	1.48294	-0.734981	-0.775185
Peli1	2	-1.45271	0.00702152	-0.893156	-0.675453	-0.503039	-0.62937	1.71848	1.42847	-0.266268	-0.179664
Pf4	2	-3.22388	0.0314828	-0.491996	-0.545013	-0.648509	-0.632581	1.94414	1.22252	-0.478683	-0.369876
Pfdn4	2	-0.553567	0.0191977	-0.771531	-0.804074	-1.1295	-0.4678	1.54984	1.33289	-0.00135594	0.291528
Pgm3	2	-0.68876	0.0315751	-0.787398	-0.273179	-0.75883	-1.05879	1.76941	1.21234	-0.0160693	-0.0874887
Phykpl	2	-1.2303	0.00739172	-0.885956	-0.450814	-0.340185	-0.561443	1.73227	1.45201	-0.583569	-0.362311
Pi4k2b	2	-1.37924	0.0284872	-1.03076	-0.30041	0.223942	-0.0569609	1.21647	1.6347	-1.17433	-0.512648
Piga	2	-0.931007	0.0320398	-1.25664	-0.531439	-0.196032	-0.422658	1.82547	1.18186	-0.223227	-0.377333
Pign	2	-1.15361	0.0402485	-0.985298	0.0532372	-0.048323	-0.58561	1.8977	1.04591	-0.552848	-0.824768
Pigv	2	-0.717708	0.0196655	-1.00755	0.155527	0.182575	0.0473344	1.67023	1.00755	-1.08869	-0.966973
Pip4k2b	2	-0.476742	0.000811531	-1.29526	0.12203	-0.359365	-0.878412	1.43175	1.49091	-0.216829	-0.294821
Pip5k1a	2	-0.693084	0.00305132	-1.41555	0.17466	0.332511	0.309126	1.19193	1.26208	-0.813374	-1.04138
Pitpnm1	2	-0.713471	0.0342811	-0.963297	-0.584102	-0.679365	-0.907624	1.21537	1.71395	0.172432	0.0326305
Pitrm1	2	-1.46076	0.000335022	-0.511102	0.157602	0.375594	-0.178223	1.33888	1.29469	-1.19748	-1.27996
Pla2g4a	2	-2.45527	3.35e-05	-0.565417	-0.449315	-0.721326	-0.735258	1.59474	1.61332	-0.361741	-0.37501
Plaa	2	-0.715121	0.00509493	-1.44074	-0.124763	0.0119201	-0.00715205	1.30247	1.54087	-0.553886	-0.728714
Plekha2	2	-1.10336	0.0319023	-0.568828	0.962391	-0.102649	-0.298086	0.749024	1.55587	-1.02784	-1.26989
Pml	2	-2.14018	0.00104329	-0.173428	0.0126612	-0.192273	-0.463163	1.52729	1.43778	-1.00494	-1.14392
Pmm2	2	-0.617629	0.0257973	-0.633312	0.14927	-0.256513	-0.204341	1.11735	1.7898	-1.19561	-0.766641
Pmpca	2	-0.724281	0.00809014	-0.611389	0.387375	-0.731808	-0.845143	1.30822	1.67656	-0.55118	-0.63264
Pnpt1	2	-1.22425	0.00661723	-1.01584	-0.159606	-0.249736	-0.333857	1.72712	1.37261	-0.631287	-0.7094
Pogz	2	-0.872859	0.0248833	-1.00836	-0.395278	-0.488495	-0.470569	1.8276	1.29698	-0.216014	-0.54586
Pola2	2	-1.1981	0.0137571	-0.684121	-0.703897	-0.597602	-0.728617	1.39976	1.75078	-0.338044	-0.0982613
Poldip3	2	-0.461159	0.0446786	-1.26372	-0.0410315	0.723421	0.655127	0.551585	1.42619	-1.08086	-0.970712
Pphln1	2	-0.924817	0.0120456	-1.09041	-0.0616049	-0.415833	-0.517482	1.50624	1.58017	-0.277222	-0.723858
Ppid	2	-0.52585	0.0163239	-1.36801	-0.381104	-0.617256	-0.582009	1.63148	1.26491	0.0101334	0.0418553
Ppip5k1	2	-0.98476	0.0014338	-0.998591	0.169721	0.943333	-0.422329	1.25909	1.10121	-0.998591	-1.05385
Ppip5k2	2	-1.19783	0.0388029	-0.993634	0.187673	0.636437	-0.386482	1.68905	0.811324	-0.868244	-1.07613
Ppm1k	2	-0.616935	0.0304213	-1.44374	-0.461013	1.53912	-0.0332392	1.00729	0.660448	-0.43789	-0.830979
Ppp2r5a	2	-1.08263	0.0179272	-1.09714	-0.438966	0.412253	0.182388	1.20421	1.50142	-1.14652	-0.617651
Ppp3cb	2	-0.644267	0.0133048	-1.52296	0.238178	0.437632	-0.156486	1.23545	1.27788	-0.521445	-0.988251
Pprc1	2	-1.1564	0.0373064	-1.08397	-0.251754	-0.323956	-0.396157	1.92188	1.13527	-0.411357	-0.58996
Prdm4	2	-0.523643	0.0287617	-1.69433	-0.339826	0.764909	0.726483	1.02428	0.880185	-0.954635	-0.407071
Prkcd	2	-0.800693	0.0168692	-1.19693	-0.443787	-0.217985	-0.486151	1.42878	1.63779	-0.587062	-0.134657
Psen1	2	-0.464912	0.00934313	-1.2364	-0.722511	-0.430206	-0.219621	1.64893	1.37548	-0.304484	-0.111186
Psma6	2	-1.04578	0.0390512	-0.792398	-0.731722	-0.838491	-0.803205	1.2349	1.70117	-0.031998	0.261746
Psmc6	2	-0.903071	0.00713603	-0.866079	-0.363293	-0.628482	-0.374023	1.47003	1.71376	-0.602423	-0.349497
Psmd1	2	-1.07981	0.00295904	-0.787271	0.100305	-0.813693	-0.673755	1.65528	1.4439	-0.491739	-0.433023
Psmd2	2	-0.664049	0.0291329	-0.77753	-0.125821	-0.978477	-0.87024	1.27396	1.71833	-0.293886	0.0536621
Psme3	2	-0.458145	0.000614858	-1.33314	-0.299849	-0.810387	-0.431759	1.46871	1.45894	0.0103817	-0.0629012
Psme4	2	-0.559851	0.00435733	-1.66659	-0.300999	1.15335	0.532011	0.959896	0.755057	-0.735712	-0.69702
Ptbp1	2	-0.665984	0.0492375	-0.358283	0.324967	-0.167904	-0.0769449	1.24302	1.35936	-0.597315	-1.7269
Ptpn2	2	-1.27572	0.0076799	-0.678003	-0.471826	-0.626459	-0.392528	1.50271	1.70888	-0.678003	-0.364773
Ptprc	2	-1.01432	0.0186366	-0.500314	0.995074	-0.338732	-0.780408	1.51823	0.974773	-0.802629	-1.06599
Pwp2	2	-0.857475	0.0230815	0.0734355	0.376079	-0.968013	-0.834494	1.67566	1.13269	-0.914605	-0.540752
Rab18	2	-0.557165	0.0243638	-1.22319	0.451561	-0.309691	-0.04902	1.31893	1.40197	-0.455021	-1.13553
Rab32	2	-1.8224	0.00271497	-0.562828	-0.449657	-0.734566	-0.683485	1.59843	1.61076	-0.493252	-0.285405
Ranbp2	2	-2.62841	0.00106052	-0.832097	-0.256977	0.0779783	-0.323294	1.45939	1.58977	-0.815237	-0.899537
Rbbp8	2	-2.14246	0.0036286	-0.626512	-0.312825	-0.464498	-0.50931	1.60721	1.60377	-0.785078	-0.512757
Rbm3	2	-1.29871	0.00131915	-0.232701	0.315134	-0.916978	-0.816714	1.45008	1.53071	-0.731954	-0.59758
Rbm4b	2	-0.47314	0.0111598	-1.69772	0.0435312	0.631202	0.282953	1.30594	0.914155	-0.761796	-0.718265
Rbpj	2	-2.21902	0.00529451	-0.355986	0.113247	-0.6918	-0.693398	1.69431	1.39632	-0.657447	-0.805247
Recql5	2	-0.371873	0.0255068	-1.12359	1.37691	0.788558	-0.535239	0.445351	0.951989	-0.862102	-1.04188
Rel	2	-1.82182	0.0112094	-0.837044	-0.0599498	0.15641	-0.443989	1.72502	1.2328	-0.829832	-0.943421
Rheb	2	-0.408784	0.0387072	-0.966289	0.100517	-1.15062	-0.862603	1.31479	1.45534	-0.20593	0.3148
Rhot1	2	-0.326737	0.0319166	-1.87178	-0.251875	1.01244	0.685071	0.549609	0.995505	-0.460712	-0.658261
Ric1	2	-2.22971	0.00279705	-0.918309	-0.517759	0.124771	-0.122709	1.38967	1.63256	-0.780821	-0.807402
Riok1	2	-0.386279	0.0130071	-1.47871	0.125314	-0.228514	-0.759255	1.22218	1.5996	-0.216719	-0.263897
Ripk3	2	-1.0783	0.0399781	-0.0260539	0.05315	-1.0557	-1.14741	1.07446	1.77896	-0.43041	-0.246991
Rnf31	2	-1.54435	0.0191387	-0.820304	-0.187803	0.0382255	-0.206797	1.17217	1.79897	-1.01404	-0.780416
Rpf1	2	-0.313391	0.00630528	-1.43632	-0.214929	0.82859	0.579568	1.18433	0.887881	-0.961994	-0.867129
Rrbp1	2	-1.0115	0.047779	-0.893203	-0.493706	-0.570048	-0.642704	1.22162	1.86749	-0.490452	0.00100308
Rrp12	2	-0.393634	0.0189908	-0.871457	-0.654018	-1.15685	-0.851072	1.16704	1.37768	0.467155	0.521515
Sacm1l	2	-0.769546	0.0014637	-1.39529	-0.326089	-0.257392	-0.280291	1.47411	1.53048	-0.306713	-0.438821
Samhd1	2	-1.50673	0.0210561	-0.891626	-0.334996	0.816708	0.2747	0.844638	1.48637	-1.00614	-1.18966
Scarf1	2	-1.2108	0.0055678	-0.35042	-0.624614	-0.75184	-0.933905	1.56894	1.56236	-0.370162	-0.100355
Sccpdh	2	-1.02485	0.0226266	-0.733576	-0.152673	-0.688891	-0.703786	1.26235	1.87304	-0.435677	-0.420782
Sdc3	2	-2.96341	0.0442313	0.20696	0.655402	-0.677443	-0.746484	0.769498	1.73899	-0.973217	-0.973703
Seh1l	2	-1.17893	0.00923077	-0.821017	0.190108	-0.294564	-0.227712	1.29315	1.67337	-0.775057	-1.03828
Selenoi	2	-1.02385	0.00332816	-1.06562	0.343607	0.795951	0.134833	0.969929	1.1729	-1.25699	-1.09461
Sephs1	2	-0.405167	0.0391934	-0.464337	0.926081	-0.744496	-1.31519	1.56941	0.894952	-0.474714	-0.391704
Serp1	2	-0.150298	0.0418191	-1.18281	-1.00264	-0.819676	-0.67503	1.11363	1.00121	0.768257	0.79706
Serpinb9	2	-1.11548	0.0368133	0.0330706	1.33901	-1.05896	-1.21095	0.691669	1.25457	-0.43414	-0.614269
Setdb2	2	-1.84056	0.039989	-0.923592	-0.36174	0.330954	-0.215505	1.87797	0.962075	-0.754267	-0.915896
Sf3a1	2	-0.460014	0.0436941	-1.46754	0.38097	-0.398156	0.335139	0.900387	1.61077	-0.459264	-0.902297
Sf3b3	2	-0.37892	0.00878926	-0.817253	1.15547	-0.0680483	-0.240527	1.05845	1.12852	-0.903492	-1.31313
Shq1	2	-0.603483	0.0433451	-1.30851	0.091122	-0.521218	-0.0838322	1.19917	1.66571	-0.871126	-0.171309
Slc20a1	2	-2.91144	0.00331205	-0.615914	-0.553574	-0.553574	-0.527199	1.53544	1.69549	-0.581747	-0.398921
Slc25a22	2	-0.814797	0.00994005	-0.951573	-0.53595	-0.860805	-0.734207	1.35107	1.64249	0.0373225	0.0516543
Slc25a37	2	-1.89477	0.0256213	-0.727186	-0.469764	-0.25363	-0.465551	1.92498	1.22307	-0.683791	-0.548128
Slc25a44	2	-0.481682	0.0111056	-1.73215	-0.547509	0.590374	0.629343	1.16711	0.98006	-0.687795	-0.399428
Slc2a6	2	-1.45597	0.0159965	-0.674235	-0.600346	-0.842295	-0.838818	1.38567	1.67514	-0.194393	0.0892822
Slc35b3	2	-0.818087	0.0156583	-0.703084	0.741088	0.0244315	0.295892	0.827956	1.37088	-1.40888	-1.14828
Slc35d2	2	-0.929825	0.000182696	-0.168305	0.642804	0.399471	0.139916	1.01591	0.951025	-1.4823	-1.49852
Slx4	2	-0.847997	0.0117804	-0.7884	0.7284	0.6132	-0.798	1.314	0.978	-0.8556	-1.1916
Smad1	2	-0.967619	0.0108896	-0.63659	-0.276442	-0.76039	-0.310206	1.77753	1.39487	-0.46777	-0.720999
Smg7	2	-0.898641	0.00293773	-1.31638	-0.0753152	0.373302	0.0163729	1.47028	1.23124	-0.85139	-0.848115
Smox	2	-1.22133	0.00231287	-0.0810507	-0.0990977	-1.04657	-0.8777	1.53803	1.51225	-0.568321	-0.377538
Smurf1	2	-1.52774	0.0114342	-0.791226	-0.116722	-0.221992	-0.455923	1.77228	1.33366	-0.87895	-0.641119
Snx12	2	-0.702251	0.000209367	0.140133	1.84406	-0.77411	-0.440376	0.60078	0.638384	-0.990332	-1.01853
Sod2	2	-0.63731	0.0300278	-0.900669	-0.870135	-0.899783	-0.88356	1.31347	1.26545	0.347484	0.627741
Sp100	2	-2.33633	0.00710866	-0.558178	-0.394838	-0.503274	-0.57259	1.42352	1.79378	-0.618572	-0.569845
Src	2	-3.07482	0.019389	-0.570923	-0.410077	-0.668073	-0.620873	1.34457	1.84406	-0.607125	-0.311553
Srebf2	2	-0.833919	0.0136754	-0.94664	-0.536582	-0.819905	-0.908338	1.34473	1.56215	0.0435828	0.261004
Srsf1	2	-0.31667	0.0221737	-1.94739	-0.0717943	-0.116989	-0.380628	1.2012	1.23886	-0.139587	0.216325
Srsf7	2	-0.961494	0.00747516	-0.864114	0.130149	-0.690292	-0.705936	1.44772	1.63371	-0.624239	-0.327003
St3gal1	2	-1.7222	0.00332711	-0.652121	-0.419064	-0.648189	-0.756854	1.57479	1.62483	-0.472324	-0.251063
Stard3	2	-1.30716	0.0322324	-0.140038	0.0922043	-0.235047	-0.0384322	0.897137	1.80368	-1.30389	-1.07561
Stat2	2	-2.85436	0.00727503	-0.605142	-0.426883	-0.535112	-0.59442	1.43612	1.78393	-0.587718	-0.470778
Stat3	2	-1.50122	0.0214514	-0.893131	-0.391349	-0.0956744	-0.114504	1.2	1.83563	-0.647838	-0.893131
Stat5a	2	-1.54906	0.0216362	-0.474944	-0.125113	-0.325942	-0.384247	1.1738	1.89289	-0.850688	-0.905754
Strn3	2	-0.661051	0.00268072	-1.32566	0.240925	-0.138161	-0.320852	1.49236	1.38732	-0.76388	-0.572054
Stx12	2	-0.477874	0.0117118	-0.593635	0.779978	-0.444561	-0.0470294	1.40112	1.13492	-1.33901	-0.891783
Suco	2	-1.36571	0.000819893	-1.08779	-0.355949	0.0528439	-0.310084	1.51453	1.54045	-0.615183	-0.738818
Syncrip	2	-0.798585	0.0266916	-1.19473	0.376619	-0.0654728	-0.190412	1.64763	1.08781	-0.59406	-1.06739
Tardbp	2	-0.540509	0.0124715	-1.58955	-0.0305567	-0.0736956	-0.580578	1.5536	1.24683	-0.370875	-0.15518
Tbl2	2	-0.944019	0.017033	-1.15379	-0.597375	-0.257343	-0.319167	1.32535	1.75194	-0.510821	-0.238795
Tcerg1	2	-0.682649	0.0305488	-1.2736	0.145881	-0.483374	-0.662639	1.55439	1.36781	-0.0187496	-0.629713
Tcof1	2	-1.2107	0.0132544	-0.453756	-0.0157372	-0.14688	-0.456378	1.27471	1.73371	-1.14095	-0.794728
Tdg	2	-0.612507	0.0101198	-0.978023	-0.665056	-0.786765	-0.447717	1.63004	1.43878	0.0391209	-0.230379
Tdrkh	2	-0.623266	0.0469095	0.252444	0.62897	-0.671757	-1.09963	1.4676	1.03973	-1.21943	-0.39792
Tefm	2	-0.165164	0.0498375	-0.814417	-0.550282	-1.12257	-0.902462	1.5628	1.12257	0.418214	0.286147
Tex10	2	-0.470509	0.0454882	-1.7365	-0.302095	1.17578	0.419455	1.1497	0.515082	-0.580283	-0.641136
Thada	2	-0.912284	0.0382566	-0.875409	-0.197673	-0.352244	-0.946749	1.74041	1.31237	-0.0312115	-0.649497
Thoc1	2	-0.568705	0.0466426	-1.43886	-0.343251	-0.339761	-0.318826	1.27574	1.62466	-0.56307	0.103368
Tlk2	2	-0.911001	0.0471568	-1.23388	-0.313135	0.445855	0.537099	0.715441	1.65692	-0.902078	-0.906226
Tlr3	2	-1.39006	0.0228549	-0.374195	0.100831	-0.329381	-0.490711	1.68724	1.29288	-0.625152	-1.26151
Tlr6	2	-1.75733	0.0114029	-0.610321	-0.361731	-0.512584	-0.620944	1.37203	1.83309	-0.525333	-0.574201
Tmem30a	2	-0.572428	0.0167168	-1.40892	0.0415811	-0.159555	-0.639188	1.62231	1.27548	-0.203393	-0.528305
Tmsb4x	2	-0.625134	0.0300584	-0.546378	-0.702488	-1.11912	-0.984801	1.225	1.50297	0.187973	0.436844
Tnfrsf1b	2	-1.00145	0.033068	-0.827894	-0.571007	-0.763373	-0.772431	1.29283	1.75037	-0.238748	0.130259
Tnip1	2	-0.862415	0.0278965	-0.819932	-0.778903	-0.887408	-0.849839	1.32421	1.50587	0.076775	0.429229
Top1	2	-0.820451	0.0284803	-0.76154	0.00645154	-0.493156	-0.61909	1.78811	1.30089	-0.330061	-0.891603
Tor1aip1	2	-1.28065	0.000527744	-0.517215	0.26918	-0.201742	-0.0798207	1.45944	1.3619	-1.17864	-1.11311
Tor1aip2	2	-1.54667	0.000527368	-0.708666	-0.318441	-0.487916	-0.569415	1.62729	1.59274	-0.614753	-0.52084
Tpr	2	-0.838223	0.0321269	-1.38199	-0.189397	0.9565	0.135778	1.2393	0.951311	-0.527545	-1.18395
Tpst1	2	-1.63374	0.00175259	-0.354419	-0.119145	-0.897358	-0.882276	1.54285	1.58206	-0.5173	-0.354419
Traf3	2	-1.09764	0.0334583	-0.572305	0.204025	-0.928654	-0.944562	1.70578	1.25398	-0.0982345	-0.620031
Trim14	2	-1.81391	0.00532701	-0.530782	0.322898	0.197429	-0.319207	1.31189	1.37831	-0.998215	-1.36232
Trim21	2	-2.23153	0.00176589	-0.607661	-0.410936	-0.621869	-0.634984	1.64484	1.58145	-0.557387	-0.39345
Trub2	2	-0.573966	0.0243421	-1.01636	-0.699382	-0.441375	-0.743612	1.53422	1.49736	-0.316058	0.185212
Tsku	2	-2.36457	0.00825836	-0.404264	-0.204381	-0.500208	0.179395	1.31473	1.63854	-1.17182	-0.852003
Ttc19	2	-1.14931	0.00977081	-0.817478	-0.550183	-0.247248	-0.657101	1.7842	1.39216	-0.505634	-0.398716
Ttc39b	2	-1.94622	0.0154053	-0.788828	-0.381931	-0.308899	-0.535449	1.84929	1.32316	-0.510111	-0.647234
Tyms	2	-1.09146	0.0169217	0.0148701	-0.193312	-0.609676	-1.01613	1.25405	1.78937	-0.70881	-0.530368
Uba3	2	-0.451389	0.00705648	-1.346	0.250949	-0.624263	-0.698925	1.41652	1.4497	-0.0850324	-0.362943
Uba7	2	-2.48164	0.00987261	-0.5577	-0.463408	-0.60718	-0.670975	1.41061	1.80022	-0.52378	-0.387788
Ube2d3	2	-0.436266	0.017034	-1.51375	0.502159	-0.146329	0.143254	1.49725	1.01424	-0.85743	-0.639404
Ube2l6	2	-3.32714	0.0087457	-0.480419	-0.452228	-0.647215	-0.645453	1.45672	1.75664	-0.622939	-0.365111
Ube2v2	2	-0.711846	0.0019751	-0.935315	-0.190981	-0.798201	-0.856964	1.6013	1.45439	-0.146908	-0.12732
Ugp2	2	-0.422491	0.0471643	-1.0267	0.0871674	-1.02436	-0.89332	1.1987	1.59417	-0.203001	0.267352
Umps	2	-0.744393	0.0177903	-0.630353	-0.0191016	-0.935978	-0.437676	1.34293	1.75486	-0.730013	-0.344659
Usp36	2	-0.474393	0.0374301	-1.87073	-0.789067	0.47006	0.647521	1.18835	0.816531	-0.391893	-0.070773
Usp7	2	-0.640971	0.0166243	-1.35389	0.192443	0.990475	0.574504	0.947522	0.762143	-0.824878	-1.28832
Utp4	2	-0.860648	0.0289642	-1.16257	-0.555379	-0.164205	-0.29265	1.18447	1.85588	-0.485318	-0.380226
Utp6	2	-0.542903	0.00283561	-0.832406	0.775926	-0.423599	-0.649519	1.44831	1.29769	-0.719446	-0.896955
Vamp3	2	-0.699638	0.0223045	-0.39672	1.11269	-0.223071	0.516938	0.532967	1.15543	-1.468	-1.23023
Vbp1	2	-2.2342	0.01039	-0.618323	-0.366277	-0.554951	-0.465655	1.37644	1.82868	-0.591678	-0.608241
Vhl	2	-0.959683	0.00986324	-0.864339	-0.484752	-0.708539	-0.762361	1.56048	1.54915	-0.314788	0.0251406
Wdr43	2	-1.04995	0.00331808	-0.973206	-0.211533	-0.454163	-0.254531	1.61894	1.52066	-0.73979	-0.506374
Wtap	2	-0.515206	0.00146235	-1.31117	-0.314396	-0.460111	-0.479117	1.56512	1.47431	-0.286942	-0.187687
Ywhae	2	-0.69177	0.0103506	-0.69634	-0.0944451	-0.99601	-0.713792	1.35751	1.72869	-0.324306	-0.261307
Ywhag	2	-0.864949	0.0181326	-0.554304	0.595133	-0.818196	-0.697026	1.1665	1.68566	-0.562446	-0.815322
Ywhaz	2	-0.738577	0.00321793	-0.882793	0.657759	-0.707925	-0.389151	1.36525	1.45641	-0.635685	-0.863873
Zc3h12a	2	-0.951411	0.0407546	-0.89244	-0.683091	-0.878003	-0.788488	1.21982	1.65801	0.0388018	0.325393
Zc3hav1	2	-1.4788	0.00784641	-0.881318	-0.138148	0.114846	-0.19141	1.68357	1.26497	-0.88215	-0.970365
Zdhhc2	2	-1.94	0.0322672	-0.755055	-0.626741	-0.466954	-0.45727	1.93227	1.22292	-0.525058	-0.324114
Zdhhc6	2	-0.273915	0.000334772	-0.968233	-0.837639	-0.989455	-0.884163	1.15882	1.14494	0.692761	0.682967
Abca3	3	0.854842	0.0212107	-1.20104	0.558482	0.807934	0.747798	-1.46609	-0.904819	0.767843	0.68989
Acat1	3	0.512149	0.0201983	-0.00619779	0.53301	-0.942064	-0.464834	-1.16518	-0.675559	1.58044	1.14039
Acot11	3	0.886618	0.0226622	-0.584089	0.633172	1.05201	0.711705	-1.12073	-1.69664	0.554639	0.449928
Acp5	3	1.75799	0.0405852	-0.771393	-0.77128	-0.649357	-0.64788	-0.134621	-0.0939421	1.19222	1.87626
Aifm1	3	0.939552	0.0138173	-1.01572	-0.910336	0.379249	0.395889	-0.979668	-0.538714	1.44974	1.21956
Aifm2	3	1.093	0.0432991	-0.745255	-0.783813	-0.622351	-0.564514	-0.169294	-0.205442	1.17301	1.91766
Ak3	3	0.685251	0.00249671	-1.00586	0.585396	0.709978	0.398522	-1.23804	-1.30599	0.823235	1.03276
Aldh6a1	3	1.32215	0.0216587	-1.1562	-0.477882	0.309414	-0.07089	-0.600202	-0.855962	1.72165	1.13007
Ankrd13d	3	1.14991	0.0186149	-0.714106	-0.728317	-0.460675	-0.718843	-0.323302	-0.204876	1.32755	1.82257
Bnip3l	3	0.61401	0.0267484	-1.32689	0.614088	-0.0996445	0.265564	-1.06921	-0.768884	0.873627	1.51135
Bscl2	3	0.939403	0.0499909	0.270932	0.0419178	-0.386121	0.761677	-1.62389	-1.06226	0.532663	1.46508
Bst1	3	1.313	0.0134898	-0.984922	-0.93963	-0.5185	-0.425216	0.0664014	-0.235348	1.40628	1.63094
Card9	3	1.1092	0.0204937	-0.956382	-0.552916	-0.0809709	-0.0050896	-0.810172	-0.61214	1.20161	1.81606
Cluh	3	0.837598	0.0178262	-0.871165	0.653178	-0.284638	-0.413235	-0.792753	-1.02172	1.65059	1.07974
Coq7	3	1.19315	0.0370281	-0.391571	-0.429509	-0.879342	-0.781787	-0.624617	0.00406475	1.35898	1.74378
Csf2ra	3	0.133785	0.0381408	0.270083	1.30067	-1.45212	-1.54949	0.223225	0.047353	0.56371	0.596572
Cst3	3	1.52432	0.0415391	0.703837	-0.047352	-0.327623	-0.0420655	-1.42236	-1.1406	0.648824	1.62734
Cyb5a	3	1.72461	0.0394299	0.0712796	0.0658349	-0.84923	-0.664838	-0.810391	-0.72364	1.00268	1.90831
Cyc1	3	1.0854	0.0313024	-0.763071	-0.675307	-0.798177	-0.566937	-0.368514	0.0817542	1.33793	1.75233
Egln2	3	0.494295	0.0282992	-1.48832	-0.74399	0.0571779	0.557908	-0.76023	-0.18642	1.18856	1.37532
Etfa	3	0.222001	0.0203262	-1.43321	0.0980924	-1.13204	-0.46183	0.0344649	0.314426	1.37064	1.20945
Fastk	3	0.614432	0.0453224	-1.16427	-0.758447	-0.618055	-0.464501	-0.153006	0.235267	1.21582	1.70719
Fbxo22	3	0.779119	0.0115184	-1.14621	-0.7267	0.844222	1.70109	-0.65232	-0.869511	0.493145	0.356284
Fdxr	3	0.82852	0.035148	-0.695921	-0.59002	-0.317703	-0.605148	-0.832079	-0.105901	1.4221	1.72467
Gba2	3	0.845845	0.00749289	-1.10726	-0.841904	0.250718	0.313153	-0.873122	-0.521922	1.43699	1.34334
Gmnn	3	1.42321	0.0448959	0.336794	0.447089	-0.393254	0.0846908	-1.61175	-1.05502	0.641418	1.55004
Got2	3	1.36689	0.0171499	-0.454229	-0.543874	-0.531875	-0.406935	-0.914457	-0.339172	1.53068	1.65986
Gpx1	3	1.84103	0.00308549	-0.411188	-0.438583	-0.236064	-0.244459	-1.0105	-0.782646	1.48587	1.63757
Gsn	3	0.994986	0.0210896	0.98681	1.28749	-0.881811	-0.914094	-1.15179	-0.695392	0.619352	0.749434
Gusb	3	1.23563	0.0184247	-0.335617	0.522658	0.531073	1.23404	-1.49777	-1.40594	0.214448	0.737107
Hacd2	3	1.19198	0.00366691	-0.613419	-0.709767	-0.282622	-0.314738	-0.71619	-0.555609	1.48698	1.70537
Hdhd2	3	0.395259	0.0377255	-0.542545	0.358285	-1.02221	-0.472351	-1.02221	-0.203272	1.5048	1.3995
Hmgb2	3	1.18226	0.027689	0.421171	0.634776	0.647491	0.174508	-1.87509	-1.25716	0.418628	0.835667
Hsd17b4	3	0.359433	0.0253523	-0.105009	1.43262	-0.761316	-0.5813	-1.21886	-0.727563	1.18135	0.780067
Idh3a	3	0.875432	0.00195444	-0.730404	-0.509631	-0.98013	-0.960224	0.0893495	0.163543	1.50989	1.4176
Idh3b	3	1.17537	0.00821202	-0.588779	-0.357714	-0.230668	0.140148	-1.19384	-0.753939	1.53924	1.44555
Idh3g	3	0.853695	0.0250143	-0.0766304	-0.118247	0.634051	1.36874	-1.66126	-1.16506	0.323528	0.694875
Jun	3	1.60914	0.023345	-0.432248	0.574576	0.416962	0.339514	-1.55321	-1.28689	0.62349	1.31781
Mgmt	3	1.06045	0.0331416	0.711456	0.943404	-0.537495	0.0869805	-1.37608	-1.37608	0.372455	1.17535
Mrpl1	3	0.218269	0.0373878	-1.5119	-0.757915	-0.490878	-0.380921	0.0274891	0.451607	1.37838	1.28414
Mrps5	3	0.366453	0.0256581	-1.24558	-0.0276796	-0.728895	-0.0768877	-0.482855	-0.384438	1.16562	1.78072
Mtx2	3	0.253757	0.00102113	-1.03269	-0.438334	-1.08131	-0.940832	0.453193	0.496419	1.25827	1.28529
Ndfip1	3	1.39601	0.010846	-0.559292	-0.13594	0.223634	0.632692	-1.43019	-1.1157	1.39802	0.986768
Ndufaf4	3	0.768296	0.00265205	-0.938832	-0.644385	-0.848233	-0.793873	0.211775	0.0804066	1.44845	1.48469
Ndufv2	3	1.28914	0.0104421	-0.754156	-0.668733	-0.505423	-0.518823	-0.524685	-0.221515	1.46183	1.7315
Npepps	3	0.509542	0.0142559	-1.47416	-0.823008	0.9129	0.914411	-0.469481	-0.830562	0.843403	0.926497
Nudt14	3	2.27723	0.0192714	0.200634	-0.279757	-0.149769	-0.00847749	-1.28575	-1.16142	0.986215	1.69832
Oaz2	3	0.811935	0.00765363	-0.820456	-0.6719	0.0520468	1.24677	-1.04852	-0.914611	0.909903	1.24677
Oma1	3	0.515911	0.0306493	-0.895343	0.592304	-0.311304	-0.0909118	-1.06064	-0.884324	0.922893	1.72732
Osbpl2	3	0.469099	0.00946723	-0.348465	0.248904	0.912647	0.76783	-1.28374	-1.66992	0.773864	0.598877
Pak1	3	0.819428	0.0106422	1.31048	0.956442	-0.685571	-0.651998	-1.29293	-0.957205	0.581038	0.739745
Pcca	3	0.706698	0.0138588	-0.0832938	0.891853	0.363649	0.509921	-1.70854	-1.35911	0.891853	0.493668
Pde12	3	0.606046	0.0411354	-1.34742	-0.0581238	-0.713338	-0.174371	-0.428003	-0.174371	1.79127	1.10435
Pfkfb3	3	1.68929	0.0113778	-0.919019	-0.877092	-0.485011	-0.389921	-0.185483	-0.251696	1.74194	1.36629
Pfkm	3	1.10701	0.0310821	0.0277521	0.508788	0.634597	0.345976	-1.89639	-1.16374	0.967622	0.575393
Pid1	3	1.24148	0.033253	-0.630436	-0.726919	-0.594691	-0.519851	-0.315855	-0.36291	1.93271	1.21795
Plscr1	3	2.1072	0.000287497	-0.47583	-0.256531	-0.665671	-0.588752	-0.650942	-0.57566	1.60751	1.60587
Ppp5c	3	0.701053	0.0146861	-1.18737	-0.972198	0.218128	0.709656	-0.873498	-0.409606	1.2762	1.23869
Psen2	3	1.44361	0.0106044	-0.726451	-0.165311	0.266118	0.456455	-1.42153	-0.949215	1.17409	1.36584
Ptges2	3	2.10768	0.0294393	-0.68621	-0.549457	-0.630207	-0.531223	-0.408796	-0.360606	1.23876	1.92774
Pts	3	0.648193	4.49e-05	-0.642649	-0.611108	0.902863	0.671562	-1.17885	-1.19987	1.01851	1.03954
Pycard	3	1.81241	0.0112642	0.191501	0.738808	-0.864185	-0.713046	-1.09776	-0.802356	1.08689	1.46016
Pygl	3	0.961819	0.0100152	-0.503813	-0.398615	-0.819406	-0.826876	-0.115391	-0.490741	1.55034	1.6045
Ranbp9	3	0.993487	0.0242051	-1.0084	-0.0639823	1.35865	0.844387	-1.17421	-1.10933	0.84679	0.306094
Retsat	3	1.99377	0.0057656	-0.107969	-0.139829	-0.511527	-0.493827	-1.07792	-0.745166	1.45316	1.62308
Rin3	3	1.04344	0.0429482	-1.27553	-1.13617	0.183104	0.248913	-0.622089	-0.0476148	1.53413	1.11527
Sars2	3	0.368015	0.0162342	0.510011	-0.276061	-1.24929	-0.388357	-0.949837	-0.425789	1.44581	1.33352
Sdha	3	0.78079	0.0364589	-0.556922	0.00978757	-0.404198	-0.231316	-1.14534	-0.647627	1.88435	1.09127
Sdhd	3	1.13653	0.017047	-0.679372	-0.444474	-0.671489	-0.230858	-0.836233	-0.30653	1.47885	1.6901
Slc11a1	3	0.370975	0.0398379	-0.551781	-0.579317	0.0193056	-0.149506	-0.561359	-1.14801	1.10341	1.86725
Slc25a13	3	0.879622	0.0454532	-0.786153	0.190186	-1.06951	-1.03871	-0.361122	0.267184	1.34208	1.45604
Smad2	3	0.577643	0.040284	-1.33668	-0.386756	0.508889	0.0257837	-0.544172	-0.886146	0.926857	1.69223
Tars2	3	0.895317	0.0431438	-0.897346	-0.727417	1.45185	1.16566	-0.766172	-1.06728	0.175892	0.664811
Timm21	3	0.902703	0.00173019	-0.53698	-0.0400732	0.488893	1.08198	-1.29036	-1.45065	0.921683	0.825507
Tle3	3	1.18366	0.0017713	-0.844437	0.0221421	1.3333	0.827939	-1.25081	-1.25255	0.659486	0.504926
Tpst2	3	0.48071	0.033288	-1.1474	-0.964146	0.0728836	0.764237	-0.855862	-0.381077	0.997464	1.5139
Tyrobp	3	0.860046	0.0271467	1.50923	1.00321	-0.858857	-0.544998	-1.0623	-0.990911	0.222725	0.721902
Ube2g2	3	0.805816	0.0193614	-0.984268	-0.839404	-0.540098	-0.310231	-0.400023	-0.00374133	1.39342	1.68435
Usp3	3	0.759201	0.00744634	-1.13187	-0.900969	0.771479	1.17711	-0.957133	-0.698153	0.939972	0.799561
Wdr6	3	0.499168	0.0292967	-0.27458	-0.297948	-0.718581	-1.45469	-0.309632	0.204474	1.45469	1.39627
Wipi1	3	2.70747	0.000349995	-0.711023	-0.592102	-0.149821	-0.177881	-0.781841	-0.731066	1.60728	1.53646
Zdhhc7	3	0.757469	0.0322968	-0.0147266	0.26017	0.679059	1.36957	-1.67719	-1.22231	0.0736329	0.531794
