# Supplementary material for: Glucocorticoids coordinate macrophage metabolism through the regulation of the tricarboxylic acid cycle
Source: Mol Metab. 2021 Dec 22;57:101424. doi: 10.1016/j.molmet.2021.101424 (PMC8783148; doi:10.1016/j.molmet.2021.101424)
Supplement: Supplementary file 2 — Multimedia component 2 [file mmc2.xlsx]

## Sheet: Tabelle1
KEGG.ID	log2FC	t.test_p.value
C00019	-1.08161	0.0172
C00020	-0.823933	0.0091
C00025	-0.585756	0.005
C00029	-0.882305	0.0469
C00043	-1.21524	0.0961
C00051	-2.46833	0.0115
C00055	-3.33643	0.0069
C00062	-0.127841	0.0868
C00105	-0.686174	0.0611
C00127	-1.07795	0.0536
C00144	0.699196	0.03
C00153	1.0697	0.0847
C00158	0.932288	0.0585
C00170	-3.70463	0.0868
C00270	0.545178	0.0232
C00318	0.552967	0.0235
C00380	-2.26465	0.0004
C00407	0.633292	0.0476
C00489	0.31313	0.0736
C00491	-1.82113	0.0626
C00597	0.258941	0.0967
C00669	-2.13353	0.0323
C00819	-1.28701	0.0109
C00819	-0.772998	0.0071
C00906	-0.873027	0.001
C01035	-0.801883	0.009
C01042	0.892663	0.0084
C01047	5.09816	0.0026
C01419	-2.31905	0.0065
C01879	-1.29548	0.0054
C02057	0.76528	0.0175
C02354	-2.76611	0.0046
C02385	-0.621045	0.0201
C03465	1.18542	0.0906
C03793	0.325271	0.0428
C05519	-0.328797	0.0218
C05551	2.29613	0.087
C05673	-0.736725	0.0711
C06313	-3.02327	0.0014
C06313	-2.79586	0.0001
C06470	-0.412731	0.0049
C06756	0.441483	0.0704
C07083	0.307778	0.0099
C07544	-1.13638	0.0938
C08737	-0.505943	0.0191
C12112	-1.14944	0.0006
C14562	-1.24948	0
C19530	0.586693	0.0086
C21283	-4.29619	0.0163
