# Supplementary material for: Glucocorticoids coordinate macrophage metabolism through the regulation of the tricarboxylic acid cycle
Source: Mol Metab. 2021 Dec 22;57:101424. doi: 10.1016/j.molmet.2021.101424 (PMC8783148; doi:10.1016/j.molmet.2021.101424)
Supplement: Supplementary file 3 — Multimedia component 3 [file mmc3.txt]

Pathway	KEGG ID
Glutathione metabolism	cpd:C00051	 cpd:C00127	 cpd:C00669	 cpd:C00025	 cpd:C01419	 cpd:C01879	 mmu:16790	 mmu:66988	 mmu:14775	 mmu:14778	 mmu:15926	 mmu:14782	 mmu:14629	 mmu:14630	 mmu:14862	 mmu:14873	 mmu:54486	 mmu:382985
Lysine degradation	cpd:C03793	 mmu:11669	 mmu:107823	 mmu:208266	 mmu:214162	 mmu:226830	 mmu:232811	 mmu:234135	 mmu:239122	 mmu:75410	 mmu:15107	 mmu:110446	 mmu:72947
Citrate cycle (TCA cycle)	cpd:C00158	 mmu:20917	 mmu:15926	 mmu:15929	 mmu:170718	 mmu:67834	 mmu:66925	 mmu:66945	 mmu:14194
Phosphatidylinositol signaling system	mmu:74302	 mmu:77116	 mmu:18720	 mmu:18711	 mmu:224020	 mmu:67073	 mmu:225326	 mmu:56077	 mmu:16330	 mmu:108083	 mmu:227399	 mmu:327655	 mmu:83493
Inositol phosphate metabolism	mmu:108083	 mmu:16330	 mmu:224020	 mmu:67073	 mmu:18720	 mmu:225326	 mmu:74302	 mmu:77116	 mmu:104776	 mmu:18711	 mmu:83493
Alanine	 aspartate and glutamate metabolism	cpd:C01042	 cpd:C00025	 cpd:C00158	 mmu:27053	 mmu:14719	 mmu:11898	 mmu:11565	 mmu:11564	 mmu:14645	 mmu:14583
Nitrogen metabolism	cpd:C00025	 mmu:71934	 mmu:14645
Sphingolipid metabolism	mmu:76893	 mmu:13244	 mmu:20598	 mmu:223753	 mmu:268656	 mmu:230101	 mmu:22234	 mmu:20397	 mmu:11883
N-Glycan biosynthesis	mmu:67574	 mmu:381903	 mmu:102580	 mmu:53618	 mmu:14595	 mmu:227619	 mmu:269181	 mmu:14376	 mmu:207958	 mmu:80286	 mmu:230815
Arginine and proline metabolism	cpd:C00062	 cpd:C00019	 cpd:C00025	 cpd:C01035	 mmu:67092	 mmu:12709	 mmu:11669	 mmu:228608	 mmu:14719	 mmu:18451	 mmu:66988
Valine	 leucine and isoleucine degradation	cpd:C00407	 mmu:110446	 mmu:72039	 mmu:78038	 mmu:52538	 mmu:15107	 mmu:66885	 mmu:110821	 mmu:66904	 mmu:11669	 mmu:104776	 mmu:227095
Arginine biosynthesis	cpd:C00025	 cpd:C00062	 mmu:11898	 mmu:14645	 mmu:14719
Amino sugar and nucleotide sugar metabolism	cpd:C00043	 cpd:C00270	 cpd:C00029	 mmu:109785	 mmu:216558	 mmu:54128	 mmu:14583	 mmu:72017	 mmu:15211	 mmu:14751
Cysteine and methionine metabolism	cpd:C00170	 cpd:C00019	 cpd:C00491	 mmu:232087	 mmu:74340	 mmu:67870	 mmu:14719	 mmu:14629	 mmu:14630
Nicotinate and nicotinamide metabolism	cpd:C00153	 mmu:74080	 mmu:78914	 mmu:12182	 mmu:107569	 mmu:76952
Aminoacyl-tRNA biosynthesis	cpd:C00062	 cpd:C00407	 cpd:C00025	 mmu:226414	 mmu:71984	 mmu:381314	 mmu:71807	 mmu:107508	 mmu:211006
Glycerophospholipid metabolism	mmu:75320	 mmu:18783	 mmu:56077	 mmu:225010	 mmu:333433	 mmu:14571	 mmu:74182	 mmu:28042	 mmu:241274	 mmu:226856
Riboflavin metabolism	mmu:11432	 mmu:11433
Phosphonate and phosphinate metabolism	cpd:C05673	 mmu:28042
D-Glutamine and D-glutamate metabolism	cpd:C00025	 cpd:C00819
Propanoate metabolism	mmu:104776	 mmu:110821	 mmu:66904	 mmu:20917	 mmu:227095	 mmu:110446
Ether lipid metabolism	mmu:100163	 mmu:18472	 mmu:18475	 mmu:28042	 mmu:18783
Glycosylphosphatidylinositol (GPI)-anchor biosynthesis	mmu:18700	 mmu:67556	 mmu:27392	 mmu:230801
Purine metabolism	cpd:C00020	 cpd:C00144	 mmu:382985	 mmu:110639	 mmu:11564	 mmu:67054	 mmu:18578	 mmu:18583	 mmu:66566	 mmu:11565	 mmu:107569	 mmu:76952	 mmu:13178	 mmu:15452	 mmu:224794	 mmu:56248
Glyoxylate and dicarboxylate metabolism	cpd:C00158	 cpd:C00025	 mmu:110446	 mmu:110821	 mmu:66904	 mmu:14645
Selenocompound metabolism	mmu:26462	 mmu:50493	 mmu:109079	 mmu:211006
Various types of N-glycan biosynthesis	mmu:230815	 mmu:53618	 mmu:14595	 mmu:227619
Starch and sucrose metabolism	cpd:C00029	 mmu:216558	 mmu:14751	 mmu:110095
Ascorbate and aldarate metabolism	cpd:C00029	 mmu:11669
Butanoate metabolism	cpd:C00025	 mmu:110446	 mmu:15107
Sulfur metabolism	mmu:20341	 mmu:66071
Glycosaminoglycan biosynthesis - heparan sulfate / heparin	mmu:58193
Arachidonic acid metabolism	mmu:14775	 mmu:14778	 mmu:18783	 mmu:96979	 mmu:21391	 mmu:54486	 mmu:109857
beta-Alanine metabolism	mmu:227095	 mmu:104776	 mmu:11669	 mmu:228608
Pentose and glucuronate interconversions	cpd:C00029	 mmu:110006	 mmu:216558
Drug metabolism - other enzymes	mmu:15452	 mmu:22247	 mmu:110006	 mmu:382985	 mmu:14862	 mmu:14873
Glycerolipid metabolism	mmu:225010	 mmu:11669	 mmu:56077
Pyrimidine metabolism	cpd:C00105	 cpd:C00055	 mmu:382985	 mmu:22247	 mmu:107569	 mmu:76952	 mmu:13178	 mmu:22171
Synthesis and degradation of ketone bodies	mmu:110446
Terpenoid backbone biosynthesis	mmu:110446	 mmu:15357	 mmu:14593
Fatty acid elongation	mmu:52538	 mmu:15107	 mmu:57874	 mmu:70757	 mmu:56348	 mmu:68801
Fructose and mannose metabolism	mmu:170768	 mmu:54128	 mmu:18642
Phenylalanine	 tyrosine and tryptophan biosynthesis	mmu:14719
Galactose metabolism	cpd:C00029	 mmu:18642	 mmu:14595	 mmu:216558
Drug metabolism - cytochrome P450	mmu:14862	 mmu:14873	 mmu:54486
Valine	 leucine and isoleucine biosynthesis	cpd:C00407
Porphyrin and chlorophyll metabolism	cpd:C00025	 mmu:226139	 mmu:110006	 mmu:107508
Thiamine metabolism	mmu:66566
Glycosaminoglycan degradation	mmu:11881	 mmu:15211	 mmu:110006
Mannose type O-glycan biosynthesis	mmu:68273	 mmu:243853
Pyruvate metabolism	mmu:11669	 mmu:110446	 mmu:14194
One carbon pool by folate	mmu:22171	 mmu:17769
Glycosphingolipid biosynthesis - globo and isoglobo series	mmu:15211	 mmu:20442
Folate biosynthesis	mmu:14528	 mmu:19286	 mmu:56738	 mmu:268566
Histidine metabolism	cpd:C00025	 mmu:11669
Pentose phosphate pathway	mmu:14751	 mmu:110639	 mmu:18642
Glycosphingolipid biosynthesis - ganglio series	mmu:15211	 mmu:20442	 mmu:50935
Linoleic acid metabolism	mmu:18783
Glycosaminoglycan biosynthesis - chondroitin sulfate / dermatan sulfate	mmu:212898
Vitamin B6 metabolism	mmu:216134
Mucin type O-glycan biosynthesis	mmu:20442
alpha-Linolenic acid metabolism	mmu:18783
Fatty acid degradation	mmu:66885	 mmu:110446	 mmu:52538	 mmu:15107	 mmu:11669	 mmu:50790
Phenylalanine metabolism	mmu:14719
Glycolysis or Gluconeogenesis	mmu:11669	 mmu:18642	 mmu:14751
Pantothenate and CoA biosynthesis	mmu:74450
Tryptophan metabolism	mmu:110446	 mmu:15107	 mmu:11669
Retinol metabolism	mmu:67442
Glycine	 serine and threonine metabolism	cpd:C05519	 mmu:67092
Metabolism of xenobiotics by cytochrome P450	mmu:14862	 mmu:14873	 mmu:54486	 mmu:109857
Tyrosine metabolism	mmu:12846	 mmu:14719
Primary bile acid biosynthesis	mmu:15488
Glycosphingolipid biosynthesis - lacto and neolacto series	mmu:14595
Fatty acid biosynthesis	mmu:50790
Steroid hormone biosynthesis	mmu:56348	 mmu:12846
